# Supplementary material for: 2-[(2-Chloro­phen­yl)imino­meth­yl]-4,6-di­iodo­phenol
Source: Acta Crystallogr Sect E Struct Rep Online. 2012 Feb 24;68(Pt 3):o841. doi: 10.1107/S1600536812007325 (PMC3297899; doi:10.1107/S1600536812007325)
Supplement: Supplementary file 1 [file e-68-0o841-sup1.cif]

##############################################################################
#                                                                            #
# This CIF contains the data in a paper accepted for publication in          #
# Acta Crystallographica Section E. It conforms to the requirements of       #
# Notes for Authors for Acta Crystallographica Section E, and has been       #
# peer reviewed under the auspices of the IUCr Commission on Journals.       #
#                                                                            #
# Full details of the Crystallographic Information File format               #
# are given in the paper "The Crystallographic Information File (CIF):       #
# a New Standard Archive File for Crystallography" by S. R. Hall, F. H.      #
# Allen and I. D. Brown [Acta Cryst. (1991), A47, 655-685].                  #
#                                                                            #
# The current version of the core CIF dictionary is obtainable from          #
# ftp://ftp.iucr.org/pub/cif_core.dic.                                       #
#                                                                            #
# Software is freely available for graphical display of the structure(s)     #
# in this CIF. For information consult the CIF software page                 #
# http://www.iucr.org/resources/cif/software.                                #
#                                                                            #
# This file may be used for bona fide research purposes within the           #
# scientific community so long as proper attribution is given to the journal # 
# article from which it was obtained.                                        #
#                                                                            #
##############################################################################
data_global
_audit_creation_method     'form.cif (version 2.0)'
_journal_data_validation_number     ?
_journal_date_recd_electronic     2012-02-08
_journal_date_accepted     2012-02-18
_journal_name_full     'Acta Crystallographica, Section E'
_journal_year     2012
_journal_volume     68
_journal_issue      3
_journal_page_first     o841
_journal_page_last     o841
_journal_paper_category     QO
_journal_paper_doi     10.1107/S1600536812007325
_journal_coeditor_code     CV5247
_publ_contact_author_name     'Hai-Liang Zhu'
_publ_contact_author_address
;
State Key Laboratory of Pharmaceutical Biotechnology
Nanjing University
Nanjing 210093
People's Republic of China
and
Jiangsu Tiansheng Pharmaceutical Company Limited
Jurong Jiangsu 212415
People's Republic of China
;
_publ_contact_author_email     hailiang_zhu@163.com
_publ_contact_author_fax     '+86-25-83592672'
_publ_contact_author_phone     '+86-25-83592572'
_publ_section_title
;
2-[(2-Chlorophenyl)iminomethyl]-4,6-diiodophenol
;
loop_
    _publ_author_name
    _publ_author_address
    'Hao Ji'
;
State Key Laboratory of Pharmaceutical Biotechnology
Nanjing University
Nanjing 210093
People's Republic of China
and
Jiangsu Tiansheng Pharmaceutical Company Limited
Jurong Jiangsu 212415
People's Republic of China
;
    'Yong-An Yang'
;
State Key Laboratory of Pharmaceutical Biotechnology
Nanjing University
Nanjing 210093
People's Republic of China
and
Jiangsu Tiansheng Pharmaceutical Company Limited
Jurong Jiangsu 212415
People's Republic of China
;
    'Hua-Ping Ma'
;
State Key Laboratory of Pharmaceutical Biotechnology
Nanjing University
Nanjing 210093
People's Republic of China
and
Jiangsu Tiansheng Pharmaceutical Company Limited
Jurong Jiangsu 212415
People's Republic of China
;
    'Hai-Liang Zhu'
;
State Key Laboratory of Pharmaceutical Biotechnology
Nanjing University
Nanjing 210093
People's Republic of China
and
Jiangsu Tiansheng Pharmaceutical Company Limited
Jurong Jiangsu 212415
People's Republic of China
;
data_I
_audit_creation_method     SHELXL-97
_chemical_name_systematic
;
2-[(2-Chlorophenyl)iminomethyl]-4,6-diiodophenol
;
_chemical_name_common     ?
_chemical_formula_moiety     'C13 H8 Cl I2 N O'
_chemical_formula_sum     'C13 H8 Cl I2 N O'
_chemical_formula_iupac     'C13 H8 Cl I2 N O'
_chemical_formula_weight     483.45
_chemical_melting_point     ?
_symmetry_cell_setting     orthorhombic
_symmetry_space_group_name_H-M     'P n m a'
loop_
    _symmetry_equiv_pos_as_xyz
    'x, y, z'
    '-x+1/2, -y, z+1/2'
    '-x, y+1/2, -z'
    'x+1/2, -y+1/2, -z+1/2'
    '-x, -y, -z'
    'x-1/2, y, -z-1/2'
    'x, -y-1/2, z'
    '-x-1/2, y-1/2, z-1/2'
_cell_length_a     15.8432(17)
_cell_length_b     6.9942(8)
_cell_length_c     13.1975(14)
_cell_angle_alpha     90.00
_cell_angle_beta     90.00
_cell_angle_gamma     90.00
_cell_volume     1462.4(3)
_cell_formula_units_Z     4
_cell_measurement_reflns_used     897
_cell_measurement_theta_min     2.4
_cell_measurement_theta_max     24.5
_cell_measurement_temperature     296(2)
_exptl_crystal_description     block
_exptl_crystal_colour     yellow
_exptl_crystal_size_max     0.20
_exptl_crystal_size_mid     0.10
_exptl_crystal_size_min     0.10
_exptl_crystal_density_diffrn     2.196
_exptl_crystal_density_meas     ?
_exptl_crystal_density_method     'not measured'
_exptl_crystal_F_000     896
_exptl_absorpt_coefficient_mu     4.471
_exptl_absorpt_correction_type     multi-scan
_exptl_absorpt_process_details     '(SADABS; Sheldrick, 1996)'
_exptl_absorpt_correction_T_min     0.4684
_exptl_absorpt_correction_T_max     0.6634
_exptl_special_details
;
;
_diffrn_ambient_temperature     296(2)
_diffrn_radiation_type     MoK\a
_diffrn_radiation_wavelength     0.71073
_diffrn_radiation_source     'fine-focus sealed tube'
_diffrn_radiation_monochromator     graphite
_diffrn_measurement_device_type     'Bruker SMART CCD area-detector'
_diffrn_measurement_method     '\w scans'
_diffrn_detector_area_resol_mean     ?
_diffrn_reflns_number     9861
_diffrn_reflns_av_R_equivalents     0.0288
_diffrn_reflns_av_sigmaI/netI     0.0219
_diffrn_reflns_theta_min     2.01
_diffrn_reflns_theta_max     27.61
_diffrn_reflns_theta_full     27.61
_diffrn_measured_fraction_theta_max     0.993
_diffrn_measured_fraction_theta_full     0.993
_diffrn_reflns_limit_h_min     -20
_diffrn_reflns_limit_h_max     20
_diffrn_reflns_limit_k_min     -9
_diffrn_reflns_limit_k_max     9
_diffrn_reflns_limit_l_min     -17
_diffrn_reflns_limit_l_max     17
_diffrn_standards_number     0
_diffrn_standards_interval_count     ?
_diffrn_standards_interval_time     ?
_diffrn_standards_decay_%     ?
_refine_special_details
;
Refinement of <i>F</i>^2^ against ALL reflections. The weighted <i>R</i>-factor
<i>wR</i> and goodness of fit <i>S</i> are based on <i>F</i>^2^, conventional
<i>R</i>-factors <i>R</i> are based on <i>F</i>, with <i>F</i> set to zero for
negative <i>F</i>^2^. The threshold expression of <i>F</i>^2^ >
\s(<i>F</i>^2^) is used only for calculating <i>R</i>-factors(gt) <i>etc</i>.
and is not relevant to the choice of reflections for refinement.
<i>R</i>-factors based on <i>F</i>^2^ are statistically about twice as large
as those based on <i>F</i>, and <i>R</i>- factors based on ALL data will be
even larger.
;
_reflns_number_total     1829
_reflns_number_gt     1659
_reflns_threshold_expression     I>2\s(I)
_refine_ls_structure_factor_coef     Fsqd
_refine_ls_matrix_type     full
_refine_ls_R_factor_all     0.0423
_refine_ls_R_factor_gt     0.0387
_refine_ls_wR_factor_gt     0.1385
_refine_ls_wR_factor_ref     0.1436
_refine_ls_goodness_of_fit_ref     0.976
_refine_ls_restrained_S_all     0.976
_refine_ls_number_reflns     1829
_refine_ls_number_parameters     113
_refine_ls_number_restraints     1
_refine_ls_hydrogen_treatment     mixed
_refine_ls_weighting_scheme     calc
_refine_ls_weighting_details
               'calc w=1/[\s^2^(Fo^2^)+(0.1P)^2^+4.5P] where P=(Fo^2^+2Fc^2^)/3'
_atom_sites_solution_hydrogens     geom
_atom_sites_solution_primary     direct
_atom_sites_solution_secondary     difmap
_refine_ls_shift/su_max     0.000
_refine_ls_shift/su_mean     0.000
_refine_diff_density_max     1.128
_refine_diff_density_min     -0.757
_refine_ls_extinction_method     'SHELXL97 (Sheldrick, 2008)'
_refine_ls_extinction_coef     0.0030(6)
_refine_ls_extinction_expression
                                  'Fc^*^=kFc[1+0.001xFc^2^\l^3^/sin(2\q)]^-1/4^'
loop_
    _atom_type_symbol
    _atom_type_description
    _atom_type_scat_dispersion_real
    _atom_type_scat_dispersion_imag
    _atom_type_scat_source
    'C' 'C' 0.0033 0.0016
                         'International Tables Vol C Tables 4.2.6.8 and 6.1.1.4'
    'H' 'H' 0.0000 0.0000
                         'International Tables Vol C Tables 4.2.6.8 and 6.1.1.4'
    'N' 'N' 0.0061 0.0033
                         'International Tables Vol C Tables 4.2.6.8 and 6.1.1.4'
    'O' 'O' 0.0106 0.0060
                         'International Tables Vol C Tables 4.2.6.8 and 6.1.1.4'
    'Cl' 'Cl' 0.1484 0.1585
                         'International Tables Vol C Tables 4.2.6.8 and 6.1.1.4'
    'I' 'I' -0.4742 1.8119
                         'International Tables Vol C Tables 4.2.6.8 and 6.1.1.4'
_computing_data_collection     'SMART (Bruker, 1998)'
_computing_cell_refinement     'SAINT (Bruker, 1998)'
_computing_data_reduction     'SAINT (Bruker, 1998)'
_computing_structure_solution     'SHELXS97 (Sheldrick, 2008)'
_computing_structure_refinement     'SHELXL97 (Sheldrick, 2008)'
_computing_molecular_graphics     'SHELXTL (Sheldrick, 2008)'
_computing_publication_material     'SHELXTL (Sheldrick, 2008)'
loop_
    _atom_site_type_symbol
    _atom_site_label
    _atom_site_fract_x
    _atom_site_fract_y
    _atom_site_fract_z
    _atom_site_U_iso_or_equiv
    _atom_site_adp_type
    _atom_site_calc_flag
    _atom_site_refinement_flags
    _atom_site_occupancy
    _atom_site_symmetry_multiplicity
    _atom_site_disorder_assembly
    _atom_site_disorder_group
    I I1 0.19354(3) 0.2500 0.09648(5) 0.0692(3) Uani d S 1 2 . .
    I I2 0.44288(3) 0.2500 0.43751(4) 0.0582(3) Uani d S 1 2 . .
    C C3 0.3198(4) 0.2500 0.1448(5) 0.0444(16) Uani d S 1 2 . .
    C C2 0.3847(4) 0.2500 0.0744(6) 0.0470(17) Uani d S 1 2 . .
    C C5 0.4191(4) 0.2500 0.2817(5) 0.0403(14) Uani d S 1 2 . .
    O O1 0.3668(3) 0.2500 -0.0237(4) 0.076(2) Uani d SD 1 2 . .
    C C4 0.3362(4) 0.2500 0.2491(5) 0.0395(13) Uani d S 1 2 . .
    H H4A 0.2921 0.2500 0.2956 0.047 Uiso calc SR 1 2 . .
    C C6 0.4851(4) 0.2500 0.2125(5) 0.0404(14) Uani d S 1 2 . .
    H H6A 0.5406 0.2500 0.2352 0.048 Uiso calc SR 1 2 . .
    Cl Cl1 0.46567(14) 0.2500 -0.26597(17) 0.0654(6) Uani d S 1 2 . .
    C C10 0.6308(6) 0.2500 -0.3086(7) 0.056(2) Uani d S 1 2 . .
    H H10A 0.6146 0.2500 -0.3764 0.068 Uiso calc SR 1 2 . .
    N N1 0.5265(4) 0.2500 -0.0572(4) 0.0456(14) Uani d S 1 2 . .
    C C12 0.7400(5) 0.2500 -0.1822(9) 0.073(3) Uani d S 1 2 . .
    H H12A 0.7968 0.2500 -0.1647 0.088 Uiso calc SR 1 2 . .
    C C13 0.6773(5) 0.2500 -0.1049(8) 0.065(2) Uani d S 1 2 . .
    H H13A 0.6932 0.2500 -0.0370 0.078 Uiso calc SR 1 2 . .
    C C8 0.5925(4) 0.2500 -0.1305(6) 0.0437(15) Uani d S 1 2 . .
    C C1 0.4679(4) 0.2500 0.1090(5) 0.0353(13) Uani d S 1 2 . .
    C C9 0.5697(4) 0.2500 -0.2316(6) 0.0442(15) Uani d S 1 2 . .
    C C11 0.7168(7) 0.2500 -0.2820(9) 0.078(3) Uani d S 1 2 . .
    H H11A 0.7579 0.2500 -0.3323 0.094 Uiso calc SR 1 2 . .
    C C7 0.5388(4) 0.2500 0.0385(6) 0.0432(15) Uani d S 1 2 . .
    H H7A 0.5937 0.2500 0.0635 0.052 Uiso calc SR 1 2 . .
    H H1A 0.404(5) 0.2500 -0.069(6) 0.06(3) Uiso d SD 1 2 . .
loop_
    _atom_site_aniso_label
    _atom_site_aniso_U_11
    _atom_site_aniso_U_22
    _atom_site_aniso_U_33
    _atom_site_aniso_U_12
    _atom_site_aniso_U_13
    _atom_site_aniso_U_23
    I1 0.0239(3) 0.1386(7) 0.0450(4) 0.000 -0.00480(18) 0.000
    I2 0.0463(3) 0.0979(5) 0.0303(3) 0.000 -0.00509(18) 0.000
    C3 0.025(3) 0.078(5) 0.030(3) 0.000 -0.005(2) 0.000
    C2 0.024(3) 0.079(5) 0.037(4) 0.000 -0.006(3) 0.000
    C5 0.028(3) 0.065(4) 0.027(3) 0.000 -0.004(2) 0.000
    O1 0.027(3) 0.171(7) 0.029(3) 0.000 -0.002(2) 0.000
    C4 0.032(3) 0.055(4) 0.031(3) 0.000 0.001(2) 0.000
    C6 0.025(3) 0.054(4) 0.043(4) 0.000 -0.006(2) 0.000
    Cl1 0.0433(10) 0.1094(18) 0.0435(11) 0.000 -0.0023(8) 0.000
    C10 0.057(5) 0.067(5) 0.046(4) 0.000 0.024(4) 0.000
    N1 0.032(3) 0.070(4) 0.035(3) 0.000 0.008(2) 0.000
    C12 0.018(3) 0.122(8) 0.081(7) 0.000 0.010(4) 0.000
    C13 0.028(3) 0.107(7) 0.060(6) 0.000 0.004(3) 0.000
    C8 0.033(3) 0.058(4) 0.041(4) 0.000 0.011(3) 0.000
    C1 0.023(3) 0.049(3) 0.034(3) 0.000 -0.002(2) 0.000
    C9 0.033(3) 0.060(4) 0.039(4) 0.000 0.008(3) 0.000
    C11 0.070(6) 0.091(7) 0.075(7) 0.000 0.050(6) 0.000
    C7 0.023(3) 0.061(4) 0.046(4) 0.000 0.003(3) 0.000
_geom_special_details
;
All e.s.d.'s (except the e.s.d. in the dihedral angle between two l.s. planes)
are estimated using the full covariance matrix. The cell e.s.d.'s are taken
into account individually in the estimation of e.s.d.'s in distances, angles
and torsion angles; correlations between e.s.d.'s in cell parameters are only
used when they are defined by crystal symmetry. An approximate (isotropic)
treatment of cell e.s.d.'s is used for estimating e.s.d.'s involving l.s.
planes.
;
loop_
    _geom_bond_atom_site_label_1
    _geom_bond_atom_site_label_2
    _geom_bond_site_symmetry_2
    _geom_bond_distance
    _geom_bond_publ_flag
    I1 C3 . 2.100(6) ?
    I2 C5 . 2.090(6) ?
    C3 C2 . 1.386(10) ?
    C3 C4 . 1.400(9) ?
    C2 O1 . 1.325(9) ?
    C2 C1 . 1.395(9) ?
    C5 C4 . 1.383(9) ?
    C5 C6 . 1.388(9) ?
    O1 H1A . 0.84(2) ?
    C4 H4A . 0.9300 ?
    C6 C1 . 1.393(9) ?
    C6 H6A . 0.9300 ?
    Cl1 C9 . 1.709(7) ?
    C10 C9 . 1.404(9) ?
    C10 C11 . 1.407(15) ?
    C10 H10A . 0.9300 ?
    N1 C7 . 1.278(10) ?
    N1 C8 . 1.425(8) ?
    C12 C11 . 1.368(16) ?
    C12 C13 . 1.424(13) ?
    C12 H12A . 0.9300 ?
    C13 C8 . 1.385(11) ?
    C13 H13A . 0.9300 ?
    C8 C9 . 1.382(11) ?
    C1 C7 . 1.459(9) ?
    C11 H11A . 0.9300 ?
    C7 H7A . 0.9300 ?
loop_
    _geom_angle_atom_site_label_1
    _geom_angle_atom_site_label_2
    _geom_angle_atom_site_label_3
    _geom_angle_site_symmetry_1
    _geom_angle_site_symmetry_3
    _geom_angle
    _geom_angle_publ_flag
    C2 C3 C4 . . 121.4(6) ?
    C2 C3 I1 . . 120.2(5) ?
    C4 C3 I1 . . 118.4(5) ?
    O1 C2 C3 . . 119.8(6) ?
    O1 C2 C1 . . 121.5(6) ?
    C3 C2 C1 . . 118.8(6) ?
    C4 C5 C6 . . 120.7(6) ?
    C4 C5 I2 . . 118.5(5) ?
    C6 C5 I2 . . 120.8(5) ?
    C2 O1 H1A . . 123(7) ?
    C5 C4 C3 . . 118.9(6) ?
    C5 C4 H4A . . 120.6 ?
    C3 C4 H4A . . 120.6 ?
    C5 C6 C1 . . 119.9(6) ?
    C5 C6 H6A . . 120.0 ?
    C1 C6 H6A . . 120.0 ?
    C9 C10 C11 . . 119.1(8) ?
    C9 C10 H10A . . 120.4 ?
    C11 C10 H10A . . 120.4 ?
    C7 N1 C8 . . 124.0(6) ?
    C11 C12 C13 . . 120.2(8) ?
    C11 C12 H12A . . 119.9 ?
    C13 C12 H12A . . 119.9 ?
    C8 C13 C12 . . 120.1(9) ?
    C8 C13 H13A . . 120.0 ?
    C12 C13 H13A . . 120.0 ?
    C9 C8 C13 . . 119.3(7) ?
    C9 C8 N1 . . 117.6(6) ?
    C13 C8 N1 . . 123.0(7) ?
    C6 C1 C2 . . 120.4(6) ?
    C6 C1 C7 . . 118.4(6) ?
    C2 C1 C7 . . 121.3(6) ?
    C8 C9 C10 . . 121.2(7) ?
    C8 C9 Cl1 . . 120.6(5) ?
    C10 C9 Cl1 . . 118.2(7) ?
    C12 C11 C10 . . 120.0(8) ?
    C12 C11 H11A . . 120.0 ?
    C10 C11 H11A . . 120.0 ?
    N1 C7 C1 . . 120.8(6) ?
    N1 C7 H7A . . 119.6 ?
    C1 C7 H7A . . 119.6 ?
loop_
    _geom_hbond_atom_site_label_D
    _geom_hbond_atom_site_label_H
    _geom_hbond_atom_site_label_A
    _geom_hbond_site_symmetry_A
    _geom_hbond_distance_DH
    _geom_hbond_distance_HA
    _geom_hbond_distance_DA
    _geom_hbond_angle_DHA
    O1 H1A N1 . 0.84(2) 1.95(8) 2.568(8) 130(9)
    C11 H11A O1 4_554 0.93 2.57 3.496(8) 178
    C12 H12A Cl1 4_554 0.93 2.83 3.640(8) 147
