# Supplementary material for: 2-[(2-Chloro­phen­yl)imino­meth­yl]-4,6-di­iodo­phenol
Source: Acta Crystallogr Sect E Struct Rep Online. 2012 Feb 24;68(Pt 3):o841. doi: 10.1107/S1600536812007325 (PMC3297899; doi:10.1107/S1600536812007325)
Supplement: Supplementary file 2 [file e-68-0o841-Isup2.hkl]

# 
# h,k,l, Fc-squared, Fo-squared, sigma(Fo-squared) and status flag 
# 
data_I
_shelx_title ' a in Pnma' 
_shelx_refln_list_code          4 
_shelx_F_calc_maximum      614.95 
_exptl_crystal_F_000       896.00 
_reflns_d_resolution_high  0.7669 
 
loop_ 
 _symmetry_equiv_pos_as_xyz 
 'x, y, z' 
 '-x+1/2, -y, z+1/2' 
 '-x, y+1/2, -z' 
 'x+1/2, -y+1/2, -z+1/2' 
 '-x, -y, -z' 
 'x-1/2, y, -z-1/2' 
 'x, -y-1/2, z' 
 '-x-1/2, y-1/2, z-1/2' 
 
_cell_length_a    15.8432 
_cell_length_b     6.9942 
_cell_length_c    13.1975 
_cell_angle_alpha  90.000 
_cell_angle_beta   90.000 
_cell_angle_gamma  90.000 
 
_shelx_F_squared_multiplier     1.000 
 
loop_ 
 _refln_index_h 
 _refln_index_k 
 _refln_index_l 
 _refln_F_squared_calc 
 _refln_F_squared_meas 
 _refln_F_squared_sigma 
 _refln_observed_status 
   4   0   0     5085.48     2494.41     96.40 o 
   6   0   0      590.82      552.24     26.61 o 
   8   0   0    60644.11    55233.14   1615.31 o 
  10   0   0        1.69        3.41      2.73 o 
  12   0   0     8544.89     7949.50    297.70 o 
  14   0   0     1208.87     1071.84     33.66 o 
  16   0   0     6348.17     5727.86    227.19 o 
   2   1   0     1242.31     1353.79     45.48 o 
   4   1   0   117773.67   183072.64   4230.65 o 
   6   1   0       72.09      117.11      5.01 o 
   8   1   0    14083.40    15390.90    258.29 o 
  10   1   0      508.35      426.97     11.97 o 
  12   1   0    17565.48    17679.26    330.82 o 
  14   1   0      423.62      419.33     12.55 o 
  16   1   0     2990.79     3593.43    104.00 o 
  18   1   0        2.89        3.64      9.35 o 
   0   2   0   378168.19   378010.97  14676.90 o 
   2   2   0     5381.34     5608.84     86.47 o 
   4   2   0     2942.70     3072.55     48.51 o 
   6   2   0      200.74      223.38      7.01 o 
   8   2   0    37869.43    37975.83    578.27 o 
  10   2   0       28.84       33.83      4.29 o 
  12   2   0     5300.76     5595.68     97.62 o 
  14   2   0      804.91      750.05     24.09 o 
  16   2   0     3889.74     3520.64    115.75 o 
  18   2   0      999.67      971.57     37.86 o 
  20   2   0      444.26      538.34     39.99 o 
   2   3   0      648.68      700.72     12.76 o 
   4   3   0    39512.00    40148.88    611.31 o 
   6   3   0       71.31       98.48      9.28 o 
   8   3   0     5398.45     5643.86    103.43 o 
  10   3   0       89.86       99.23      7.26 o 
  12   3   0     6708.98     6623.35    231.76 o 
  14   3   0       95.98      120.62     10.80 o 
  16   3   0     1267.78     1402.82     40.15 o 
  18   3   0        0.04       99.58     15.10 o 
   0   4   0    70791.02    42795.09   1693.42 o 
   2   4   0     2213.19     2153.98     35.54 o 
   4   4   0      743.71      683.76     13.48 o 
   6   4   0        1.13       13.47      3.43 o 
   8   4   0     9953.24     9774.87    187.10 o 
  10   4   0      101.25      107.23     10.13 o 
  12   4   0     1322.81     1307.28     36.87 o 
  14   4   0      250.87      274.45     17.18 o 
  16   4   0      896.16      968.20     37.76 o 
  18   4   0      204.14      218.44     16.37 o 
   2   5   0      233.88      243.99      8.05 o 
   4   5   0     5995.35     5884.62    102.19 o 
   6   5   0      179.55      185.45      8.77 o 
   8   5   0     1012.40      929.90     28.02 o 
  10   5   0        0.27        3.25      7.35 o 
  12   5   0     1015.83      961.22     30.20 o 
  14   5   0        2.44        8.24      9.54 o 
  16   5   0      236.65      237.41     16.95 o 
   0   6   0     8703.52     8228.76    182.46 o 
   2   6   0      629.30      568.88     17.42 o 
   4   6   0       95.71       85.50      9.41 o 
   6   6   0        5.06        5.82      8.76 o 
   8   6   0     1230.79     1108.81     33.03 o 
  10   6   0       61.28       64.66     10.59 o 
  12   6   0      144.02      110.74     12.73 o 
  14   6   0       42.65       25.25     11.02 o 
   2   7   0       45.79       53.39      7.11 o 
   4   7   0      424.78      444.65     33.28 o 
   6   7   0       59.42       67.53     14.90 o 
   8   7   0      116.52       95.26     11.95 o 
  10   7   0        1.17       -1.95      9.03 o 
  12   7   0       61.46       71.81     12.51 o 
   0   8   0      804.75      638.09     29.25 o 
   2   8   0      108.01      100.43     15.10 o 
   4   8   0        6.79       -6.16      8.58 o 
   6   8   0        0.99        4.47      9.43 o 
   8   8   0       81.01      122.05     26.73 o 
   2   9   0        4.13        5.62     12.92 o 
   1   0   1    12766.08    13027.53    283.05 o 
   2   0   1     7253.64     7208.31    114.00 o 
   3   0   1     2000.50     2108.34     33.09 o 
   4   0   1    15804.77    15719.17    248.62 o 
   5   0   1     8699.95     8362.42    224.81 o 
   6   0   1     1743.40     1737.91     30.99 o 
   7   0   1    37692.21    34048.04   2260.21 o 
   8   0   1        1.46       11.77      2.56 o 
   9   0   1    11352.29    10531.06    194.19 o 
  10   0   1      202.26      204.93      6.43 o 
  11   0   1      121.61      112.69      5.46 o 
  12   0   1     6678.96     6228.26    102.36 o 
  13   0   1     3606.10     3721.28     63.20 o 
  14   0   1     1604.81     1696.15     33.55 o 
  15   0   1     8283.54     7865.42    137.19 o 
  16   0   1      670.30      710.85     29.16 o 
  17   0   1      385.16      160.21     17.27 o 
  18   0   1      276.15      284.71     27.04 o 
   0   1   1    10745.66    11710.56    382.14 o 
   1   1   1     8635.01     9403.06    111.49 o 
   2   1   1      798.65      829.25     11.79 o 
   3   1   1    42166.34    43858.72    867.15 o 
   4   1   1       62.37       67.58      3.39 o 
   5   1   1    46746.86    47776.01    726.53 o 
   6   1   1     2161.00     2266.93     29.17 o 
   7   1   1       70.29       87.85      4.33 o 
   8   1   1    14077.68    13752.60    157.33 o 
   9   1   1     6086.82     5850.92     66.80 o 
  10   1   1     1891.87     1742.15     21.47 o 
  11   1   1    15136.88    14462.57    162.14 o 
  12   1   1      170.78      184.14     11.23 o 
  13   1   1     1221.93     1218.14     22.85 o 
  14   1   1        5.52       10.78      3.48 o 
  15   1   1        3.92       13.15      4.30 o 
  16   1   1     2348.97     2472.68     43.42 o 
  17   1   1     3297.04     3486.75     83.13 o 
  18   1   1       92.13      152.51     12.80 o 
  19   1   1     1601.51     1393.18     39.96 o 
  20   1   1      443.58      437.90     35.90 o 
   1   2   1     8382.07     8585.60     93.00 o 
   2   2   1     3468.11     4056.75     46.38 o 
   3   2   1      988.99     1097.55     12.87 o 
   4   2   1     9280.16     9430.66    102.28 o 
   5   2   1     4381.71     4249.91     46.94 o 
   6   2   1      855.54      846.63     13.70 o 
   7   2   1    22458.13    23110.03    249.48 o 
   8   2   1        1.82       40.29      5.33 o 
   9   2   1     7405.94     7273.16     83.60 o 
  10   2   1      158.27      208.69      5.25 o 
  11   2   1       23.82       58.53      3.91 o 
  12   2   1     4132.13     3873.55     54.92 o 
  13   2   1     2047.21     2067.34     31.61 o 
  14   2   1      986.37     1053.15     20.04 o 
  15   2   1     5512.41     5350.13     95.24 o 
  16   2   1      394.35      394.27     13.85 o 
  17   2   1      304.17      331.36     12.99 o 
  18   2   1      205.72      227.99     11.54 o 
  19   2   1      155.07      217.76     15.43 o 
  20   2   1      593.86      622.32     24.66 o 
   0   3   1     4176.88     4282.28     72.98 o 
   1   3   1     1844.94     1939.88     22.24 o 
   2   3   1      199.77      189.23      6.03 o 
   3   3   1    15463.65    15584.75    168.18 o 
   4   3   1        3.44       55.59      2.97 o 
   5   3   1    16717.11    16751.95    181.14 o 
   6   3   1      638.15      771.27     10.38 o 
   7   3   1       88.04      114.03      3.78 o 
   8   3   1     5168.81     5030.48     58.62 o 
   9   3   1     2129.32     1986.79     26.33 o 
  10   3   1      553.59      545.22     10.38 o 
  11   3   1     6126.43     5890.30     86.61 o 
  12   3   1       46.65       77.20      6.45 o 
  13   3   1      676.13      697.64     18.03 o 
  14   3   1        1.97       24.35      5.62 o 
  15   3   1        0.99       17.24      5.89 o 
  16   3   1      929.55     1019.05     22.65 o 
  17   3   1     1278.85     1341.27     27.81 o 
  18   3   1       19.54       36.51      7.87 o 
  19   3   1      599.70      519.28     17.55 o 
   1   4   1     2526.59     2461.08     28.45 o 
   2   4   1      912.86     1035.81     16.87 o 
   3   4   1      135.99      144.94      4.09 o 
   4   4   1     2252.62     2189.94     25.56 o 
   5   4   1      608.64      552.57      8.23 o 
   6   4   1       93.82      119.19      4.55 o 
   7   4   1     5431.20     5315.16     65.42 o 
   8   4   1        1.34       56.42      4.65 o 
   9   4   1     2182.73     2240.59     36.22 o 
  10   4   1       77.72      133.51      7.04 o 
  11   4   1        9.14       20.17      5.59 o 
  12   4   1      997.08      997.73     21.38 o 
  13   4   1      349.89      349.49     11.86 o 
  14   4   1      251.50      246.29     10.43 o 
  15   4   1     1689.16     1564.84     31.20 o 
  16   4   1       76.46       89.16      8.75 o 
  17   4   1      145.54      206.15     12.21 o 
  18   4   1       85.42       93.37      9.90 o 
   0   5   1      769.89      657.80     18.87 o 
   1   5   1      101.58      118.93      4.31 o 
   2   5   1        5.08       10.31      4.42 o 
   3   5   1     2814.73     2765.69     32.22 o 
   4   5   1        0.74       39.77      3.79 o 
   5   5   1     2967.54     2899.06     35.55 o 
   6   5   1      103.31      171.07      7.96 o 
   7   5   1       65.38       76.14      6.47 o 
   8   5   1      803.71      807.18     16.45 o 
   9   5   1      253.72      213.89      9.23 o 
  10   5   1       44.88       49.85      6.47 o 
  11   5   1     1104.59     1087.05     23.05 o 
  12   5   1        1.83       26.73      6.48 o 
  13   5   1      187.51      255.14     11.03 o 
  14   5   1        0.01       15.36      6.66 o 
  15   5   1        4.84       20.88      6.85 o 
  16   5   1      144.50      207.48     11.55 o 
  17   5   1      206.28      223.29     12.10 o 
   1   6   1      273.42      321.40     15.71 o 
   2   6   1      258.68      257.27     11.63 o 
   3   6   1        5.38        2.69      6.03 o 
   4   6   1      272.70      258.48      7.62 o 
   5   6   1       15.22       16.67      4.49 o 
   6   6   1        0.04       11.81      6.15 o 
   7   6   1      631.13      596.33     15.43 o 
   8   6   1        0.63       22.05      6.11 o 
   9   6   1      314.96      360.19     16.42 o 
  10   6   1       21.17       47.30      7.30 o 
  11   6   1       14.16       11.67      6.53 o 
  12   6   1       94.31      120.35      9.01 o 
  13   6   1       10.35       17.65      6.92 o 
  14   6   1       36.78       42.30      7.99 o 
  15   6   1      269.16      251.65     12.34 o 
   0   7   1       79.92       64.46     10.26 o 
   1   7   1        0.23       -4.30      4.30 o 
   2   7   1        1.73        2.99      4.28 o 
   3   7   1      273.16      256.61      8.64 o 
   4   7   1        1.82        6.73      5.63 o 
   5   7   1      299.99      298.69     11.26 o 
   6   7   1       18.41       22.27      6.93 o 
   7   7   1       16.98       20.35      6.66 o 
   8   7   1       59.37       58.89      7.73 o 
   9   7   1        7.95        5.61      6.63 o 
  10   7   1        0.33       -5.37      6.57 o 
  11   7   1      101.89      105.36      9.33 o 
  12   7   1        0.24       10.66      7.00 o 
  13   7   1       25.33       31.92      8.22 o 
   1   8   1        5.96       16.89      8.22 o 
   2   8   1       55.81       37.06      8.39 o 
   3   8   1        0.48       -6.97      6.97 o 
   4   8   1       22.22        7.44      7.13 o 
   5   8   1        0.43       -5.09      6.55 o 
   6   8   1        1.74       -5.49      6.73 o 
   7   8   1       39.30       33.75      7.68 o 
   8   8   1        0.52        6.18      7.12 o 
   9   8   1       23.37       34.59      7.91 o 
   1   9   1        0.17        4.99     12.50 o 
   2   9   1        1.08      -11.57     11.57 o 
   3   9   1       15.56       21.71     13.93 o 
   0   0   2     9458.59     9779.79    375.28 o 
   1   0   2    30170.68    29930.30    993.87 o 
   2   0   2     1123.10     1209.60     22.58 o 
   3   0   2    33030.98    34201.48    641.43 o 
   4   0   2      737.39      647.33     11.40 o 
   5   0   2    13115.89    12998.96    198.63 o 
   6   0   2      398.17      426.15     22.05 o 
   7   0   2     6952.48     7244.31    112.18 o 
   8   0   2    10399.08     9915.35    153.11 o 
   9   0   2    10800.87    11173.69    255.26 o 
  10   0   2      183.71      183.33      9.43 o 
  11   0   2    15166.15    15691.82    263.37 o 
  12   0   2     2492.73     2391.58     43.93 o 
  13   0   2     4827.50     4534.05     89.08 o 
  14   0   2       88.43      101.60      6.93 o 
  15   0   2      332.68      305.30     28.63 o 
  16   0   2     2886.14     2865.48     70.25 o 
  17   0   2     3703.63     3936.79    160.38 o 
  18   0   2       28.07       39.76     16.58 o 
  19   0   2     2175.47     2042.88     93.74 o 
   1   1   2    23916.87    24416.51    380.68 o 
   2   1   2     1348.71     1571.64     21.17 o 
   3   1   2     8372.25     8773.74    109.85 o 
   4   1   2    14848.67    14663.88    165.38 o 
   5   1   2     9314.04     9322.46    122.30 o 
   6   1   2     1716.84     2041.55     25.50 o 
   7   1   2    26530.85    27835.51    407.37 o 
   8   1   2      588.43      742.85     12.06 o 
   9   1   2     6152.84     5973.88     78.62 o 
  10   1   2      356.82      388.81      7.25 o 
  11   1   2     1301.25     1214.05     17.37 o 
  12   1   2    11562.20    11087.94    126.97 o 
  13   1   2     3584.84     3811.27     50.48 o 
  14   1   2      848.88      758.10     16.54 o 
  15   1   2     5350.82     5407.58     87.60 o 
  16   1   2      585.55      563.60     14.80 o 
  17   1   2      135.49      132.20     10.41 o 
  18   1   2      249.70      196.05     13.74 o 
  19   1   2       41.30       30.22     15.45 o 
  20   1   2      620.17      641.84     30.25 o 
   0   2   2     6000.87     5958.41     91.79 o 
   1   2   2    14010.75    14972.55    187.47 o 
   2   2   2      777.59      848.74     10.64 o 
   3   2   2    18317.00    18706.20    296.91 o 
   4   2   2      238.39      291.58      5.61 o 
   5   2   2     8138.38     7940.93     94.48 o 
   6   2   2      364.38      406.77      6.36 o 
   7   2   2     3638.94     3813.16     42.71 o 
   8   2   2     6760.47     6608.15     80.04 o 
   9   2   2     6165.30     6281.00     76.42 o 
  10   2   2      169.32      209.38      5.53 o 
  11   2   2     9655.53    10045.51    127.95 o 
  12   2   2     1642.02     1566.36     23.39 o 
  13   2   2     3381.17     3310.25     47.95 o 
  14   2   2       43.49       83.00      6.62 o 
  15   2   2      164.19      174.74      7.67 o 
  16   2   2     1854.75     1871.19     47.68 o 
  17   2   2     2304.85     2414.21     47.71 o 
  18   2   2       30.67       29.89      7.89 o 
  19   2   2     1357.39     1268.39     38.02 o 
   1   3   2     8266.04     8516.84     92.65 o 
   2   3   2      515.12      659.70      8.77 o 
   3   3   2     2007.19     2109.36     24.17 o 
   4   3   2     5831.25     5468.60     62.79 o 
   5   3   2     2604.68     2435.92     27.88 o 
   6   3   2      293.62      362.25      6.77 o 
   7   3   2    10308.08    10436.46    125.07 o 
   8   3   2      277.14      428.09     12.01 o 
   9   3   2     2707.57     2677.31     36.53 o 
  10   3   2      241.68      301.64      7.74 o 
  11   3   2      419.27      462.93      9.91 o 
  12   3   2     4984.97     4868.81     68.44 o 
  13   3   2     1121.72     1216.48     22.64 o 
  14   3   2      524.75      523.83     14.18 o 
  15   3   2     2141.61     2129.46     39.03 o 
  16   3   2      260.43      266.95     11.02 o 
  17   3   2       75.87       88.48      8.98 o 
  18   3   2      115.44      112.27      9.74 o 
  19   3   2        5.52       -4.06      8.08 o 
   0   4   2     1479.26     1313.97     24.67 o 
   1   4   2     2141.04     2174.61     25.36 o 
   2   4   2      316.06      336.85      7.38 o 
   3   4   2     4007.42     3896.47     45.61 o 
   4   4   2        4.92       64.50      5.08 o 
   5   4   2     2182.49     2093.55     26.03 o 
   6   4   2      198.08      246.79      6.98 o 
   7   4   2      588.57      647.86     11.74 o 
   8   4   2     1909.13     1818.65     26.16 o 
   9   4   2     1187.94     1176.61     18.52 o 
  10   4   2      105.52      171.82      7.68 o 
  11   4   2     2631.47     2544.14     41.19 o 
  12   4   2      530.31      500.76     13.98 o 
  13   4   2     1220.17     1256.78     26.27 o 
  14   4   2        2.60       35.25      6.51 o 
  15   4   2       13.95       37.66      6.92 o 
  16   4   2      501.49      574.86     16.41 o 
  17   4   2      566.03      618.23     17.34 o 
  18   4   2       23.15       24.67      7.36 o 
   1   5   2     1307.46     1244.10     16.03 o 
   2   5   2      106.55      162.28      7.92 o 
   3   5   2      143.71      163.67      5.20 o 
   4   5   2     1053.67      923.31     14.16 o 
   5   5   2      185.91      157.64      6.06 o 
   6   5   2       11.15       41.08      4.33 o 
   7   5   2     1871.72     1766.29     27.29 o 
   8   5   2       95.54      171.15      8.32 o 
   9   5   2      562.96      574.65     14.74 o 
  10   5   2       81.16      108.63      7.67 o 
  11   5   2       50.10       85.04      7.72 o 
  12   5   2     1032.54     1016.00     29.32 o 
  13   5   2       89.02      127.94      9.87 o 
  14   5   2      197.41      211.76     11.49 o 
  15   5   2      368.46      374.42     14.75 o 
  16   5   2       53.00       51.88      9.08 o 
  17   5   2       21.91       45.78      8.04 o 
   0   6   2      114.75      110.93     13.48 o 
   1   6   2      148.27      146.31      7.29 o 
   2   6   2       72.02       80.16      7.06 o 
   3   6   2      392.20      357.42      8.73 o 
   4   6   2        1.79       28.00      4.30 o 
   5   6   2      263.58      253.38      8.21 o 
   6   6   2       48.87       71.38      6.15 o 
   7   6   2       36.09       50.26      6.04 o 
   8   6   2      241.40      258.60     10.54 o 
   9   6   2       76.57       69.88      7.28 o 
  10   6   2       33.94       61.09      7.42 o 
  11   6   2      354.29      338.66     12.52 o 
  12   6   2      109.43      111.19      8.91 o 
  13   6   2      249.27      264.21     11.62 o 
  14   6   2        1.46       22.19      7.65 o 
  15   6   2        0.39        6.18      7.29 o 
   1   7   2       92.05      112.32      7.99 o 
   2   7   2       11.25       21.12      5.77 o 
   3   7   2        2.52        5.14      4.87 o 
   4   7   2       94.83       86.03      6.43 o 
   5   7   2        0.08       -4.09      5.25 o 
   6   7   2        0.40        5.93      6.38 o 
   7   7   2      188.95      189.13     10.17 o 
   8   7   2       23.96       35.53      7.26 o 
   9   7   2       57.88       78.62      8.14 o 
  10   7   2       12.54       18.68      7.17 o 
  11   7   2        3.93       11.50      6.79 o 
  12   7   2      118.82      139.25     10.42 o 
  13   7   2        0.14        7.86      9.86 o 
   0   8   2        1.01       -1.67     11.64 o 
   1   8   2        5.75       -5.65      7.09 o 
   2   8   2        8.43        0.55      6.19 o 
   3   8   2       14.83        1.87      6.55 o 
   4   8   2        1.47       -5.26      6.77 o 
   5   8   2       12.68       11.28      7.65 o 
   6   8   2        5.88        1.05      7.31 o 
   7   8   2        1.55        0.08      6.90 o 
   8   8   2       14.33        0.55      7.05 o 
   9   8   2        1.06       -6.77      6.77 o 
   1   9   2        2.27       -6.82     10.35 o 
   2   9   2        0.42        1.48     12.53 o 
   1   0   3      171.79      196.14      6.38 o 
   3   0   3     5136.04     5066.14     78.18 o 
   4   0   3   112398.16   104269.61   3162.24 o 
   5   0   3     1133.98     1122.31     18.80 o 
   6   0   3      566.98      556.40     10.59 o 
   7   0   3     1557.54     1539.74     25.72 o 
   8   0   3    11341.64    11834.12    182.13 o 
   9   0   3     1682.34     1656.76     28.24 o 
  10   0   3      961.87      921.30     17.33 o 
  11   0   3       94.34       85.37      4.86 o 
  12   0   3    10756.91    10861.77    184.38 o 
  13   0   3     1281.52     1232.90     29.10 o 
  14   0   3      461.73      401.75     43.75 o 
  15   0   3       53.26       73.88     12.20 o 
  16   0   3     4946.41     5471.98    215.28 o 
  17   0   3      689.14      685.16     30.29 o 
  18   0   3       61.38       89.27     18.63 o 
  19   0   3      206.28      222.61     18.76 o 
  20   0   3     1339.91     1036.84     60.03 o 
   0   1   3   126602.26   128793.75   2407.37 o 
   1   1   3     2268.45     2365.82     26.31 o 
   2   1   3      953.47      970.00     14.43 o 
   3   1   3      501.75      514.48      8.68 o 
   4   1   3     6372.71     6287.73     79.32 o 
   5   1   3     1689.47     1725.94     21.76 o 
   6   1   3      284.98      352.17     10.18 o 
   7   1   3     7365.67     7620.05     83.36 o 
   8   1   3    43620.54    41654.02    623.49 o 
   9   1   3      824.27      690.05      9.72 o 
  10   1   3       13.41        9.88      2.09 o 
  11   1   3       50.72       70.14      4.06 o 
  12   1   3     9949.79    10007.73    263.47 o 
  13   1   3      455.51      421.73      9.98 o 
  14   1   3      348.98      359.99     19.72 o 
  15   1   3      647.44      694.94     16.65 o 
  16   1   3     5311.29     4891.51     88.58 o 
  17   1   3       88.53      113.65      9.03 o 
  18   1   3      552.81      493.20     16.03 o 
  19   1   3        0.86        0.14     10.06 o 
  20   1   3     1426.01     1631.72     57.08 o 
   1   2   3      205.37      268.25      7.60 o 
   2   2   3       37.81       60.85      7.02 o 
   3   2   3     2778.63     2730.26     32.14 o 
   4   2   3    65227.42    64819.34   1081.06 o 
   5   2   3      722.89      727.43     12.05 o 
   6   2   3      532.30      507.62      9.36 o 
   7   2   3      948.29     1042.94     18.36 o 
   8   2   3     6934.92     6893.63     93.00 o 
   9   2   3     1098.19     1172.44     17.73 o 
  10   2   3      583.22      566.00     11.23 o 
  11   2   3       57.64       82.71      4.91 o 
  12   2   3     6623.46     6482.38     89.73 o 
  13   2   3      807.33      791.54     15.15 o 
  14   2   3      183.12      176.05      7.63 o 
  15   2   3       23.71       56.99      6.37 o 
  16   2   3     3228.18     3279.18     56.45 o 
  17   2   3      472.46      473.01     17.75 o 
  18   2   3       40.73       71.06      9.65 o 
  19   2   3      129.29      202.65     13.23 o 
   0   3   3    42350.33    40135.43   1748.08 o 
   1   3   3      933.75      971.55     12.16 o 
   2   3   3      687.69      654.16      8.78 o 
   3   3   3      297.49      334.11     11.90 o 
   4   3   3     2041.97     1977.00     24.19 o 
   5   3   3      690.52      793.23     11.05 o 
   6   3   3      222.89      225.91      7.16 o 
   7   3   3     2834.37     3008.80     42.17 o 
   8   3   3    16963.82    16747.85    215.93 o 
   9   3   3      179.89      212.06      6.72 o 
  10   3   3      112.81      112.55      5.89 o 
  11   3   3       21.89       77.00      5.55 o 
  12   3   3     4482.46     4185.72     56.18 o 
  13   3   3      238.48      267.07      8.76 o 
  14   3   3      130.89      142.22      7.74 o 
  15   3   3      294.54      362.25     12.28 o 
  16   3   3     2255.12     2114.27     41.43 o 
  17   3   3       37.29       47.44      8.85 o 
  18   3   3      155.99      151.93     12.19 o 
  19   3   3        1.74        5.33      8.35 o 
   1   4   3      156.51      227.36      5.19 o 
   2   4   3      108.67      105.24      3.87 o 
   3   4   3      560.65      578.89      8.82 o 
   4   4   3    15354.70    14811.89    168.38 o 
   5   4   3      178.51      236.08      7.35 o 
   6   4   3      355.41      323.45      9.83 o 
   7   4   3      260.23      368.42      8.44 o 
   8   4   3     1743.22     1550.25     23.05 o 
   9   4   3      328.79      390.98      9.04 o 
  10   4   3      145.80      173.30      7.17 o 
  11   4   3        8.08       71.52      7.81 o 
  12   4   3     1539.49     1499.83     27.00 o 
  13   4   3      213.37      218.43      9.70 o 
  14   4   3        1.49       22.59      6.43 o 
  15   4   3        1.45       21.58      7.32 o 
  16   4   3      932.20      875.55     21.11 o 
  17   4   3      154.80      194.74     10.71 o 
  18   4   3       13.23       25.50      8.25 o 
   0   5   3     6712.94     6482.54    101.88 o 
   1   5   3      183.87      219.31     10.26 o 
   2   5   3      321.11      294.22      6.68 o 
   3   5   3       88.77      141.43      5.32 o 
   4   5   3      311.92      255.77      7.46 o 
   5   5   3      142.23      184.23      7.15 o 
   6   5   3      119.05      142.94     11.84 o 
   7   5   3      570.68      619.81     11.98 o 
   8   5   3     2875.50     2598.33     36.52 o 
   9   5   3        1.25       25.21      5.42 o 
  10   5   3      141.12      136.50      7.83 o 
  11   5   3        7.84       39.72      6.83 o 
  12   5   3     1012.09      813.16     19.44 o 
  13   5   3       59.71       74.62      7.72 o 
  14   5   3       21.00       26.35      6.74 o 
  15   5   3       66.03      100.23      8.77 o 
  16   5   3      435.67      430.75     14.90 o 
   1   6   3       45.39       76.20      5.04 o 
   2   6   3       47.02       48.31      4.67 o 
   3   6   3       57.88       79.36      5.29 o 
   4   6   3     1751.60     1517.64     23.08 o 
   5   6   3       14.41       35.33      5.26 o 
   6   6   3      114.36      111.18      7.79 o 
   7   6   3       40.50       74.04      6.16 o 
   8   6   3      202.30      187.00      8.82 o 
   9   6   3       49.28       79.51      7.13 o 
  10   6   3       21.67       28.38      6.94 o 
  11   6   3        0.44       10.75      6.57 o 
  12   6   3      129.44      145.13      9.65 o 
  13   6   3       27.38       28.23      7.51 o 
  14   6   3        9.54       16.24      7.26 o 
  15   6   3        0.04       21.47      7.86 o 
   0   7   3      541.40      484.74     18.58 o 
   1   7   3       18.71       22.30      5.86 o 
   2   7   3       70.41       74.39      6.26 o 
   3   7   3       11.79       19.66      5.68 o 
   4   7   3       28.21       15.82      5.68 o 
   5   7   3       17.65       18.62      5.15 o 
   6   7   3       31.59       15.01      5.89 o 
   7   7   3       79.45       95.33      8.35 o 
   8   7   3      243.05      222.26     10.56 o 
   9   7   3        6.46        8.69      6.57 o 
  10   7   3       48.42       45.63      8.08 o 
  11   7   3        3.24       19.49      7.64 o 
  12   7   3      135.61      105.28      9.60 o 
   1   8   3        6.56       -1.72      6.53 o 
   2   8   3        4.88       -3.34      6.25 o 
   3   8   3        4.28       -5.56      5.56 o 
   4   8   3      107.46       86.37      8.30 o 
   5   8   3        0.20       -7.27      7.27 o 
   6   8   3       15.29        8.75      7.57 o 
   7   8   3        3.62        3.29      7.88 o 
   8   8   3       11.21        1.44      6.99 o 
   9   8   3        3.65       -4.83      6.96 o 
   0   0   4     2443.90     2126.00    140.91 o 
   1   0   4     2312.67     2342.55     40.98 o 
   2   0   4    21430.42    22237.50    373.37 o 
   3   0   4    34699.93    34100.86    519.81 o 
   4   0   4       28.72       24.59      6.17 o 
   5   0   4    31557.14    31082.77    602.95 o 
   6   0   4     2689.62     2589.43     45.27 o 
   7   0   4      277.47      357.96      7.99 o 
   8   0   4     8032.85     7607.97    119.50 o 
   9   0   4     6262.55     6124.98     95.89 o 
  10   0   4     9579.46     9324.34    263.99 o 
  11   0   4    13130.76    12891.28    217.52 o 
  12   0   4      123.60      111.10     11.13 o 
  13   0   4     2469.20     2256.08     55.29 o 
  14   0   4      756.70      682.88     28.19 o 
  15   0   4      259.00      313.97     15.50 o 
  16   0   4     2312.50     2331.61     59.87 o 
  17   0   4     1474.70     1704.77     47.87 o 
  18   0   4      945.54     1112.97     42.84 o 
  19   0   4     1210.48     1009.61     40.83 o 
  20   0   4      577.95      575.51     29.48 o 
   1   1   4    45268.82    46126.74    778.78 o 
   2   1   4    13577.53    14034.00    158.11 o 
   3   1   4      247.78      294.87      5.62 o 
   4   1   4     8153.56     8155.56     92.73 o 
   5   1   4     9547.24    10157.91    115.25 o 
   6   1   4     4807.19     4507.96     92.70 o 
   7   1   4    12170.23    12095.15    174.25 o 
   8   1   4       29.07       56.12      3.18 o 
   9   1   4     9011.77     9141.30    116.19 o 
  10   1   4      706.43      715.64     12.22 o 
  11   1   4      302.22      367.47      9.57 o 
  12   1   4     4210.85     4091.96     58.17 o 
  13   1   4     3855.26     3803.09    128.09 o 
  14   1   4     1499.00     1676.87     31.38 o 
  15   1   4     4473.09     4044.92     67.40 o 
  16   1   4      755.03      669.62     15.63 o 
  17   1   4      249.20      214.52     11.17 o 
  18   1   4       16.95       13.52      6.74 o 
  19   1   4       42.63       71.07      9.59 o 
   0   2   4     1396.08     1324.07     22.02 o 
   1   2   4     1104.81     1108.13     13.26 o 
   2   2   4    11498.92    11601.09    147.48 o 
   3   2   4    20996.02    20547.05    243.45 o 
   4   2   4       26.93       41.78      4.96 o 
   5   2   4    19895.42    19240.73    265.75 o 
   6   2   4     1538.69     1557.66     21.92 o 
   7   2   4      315.81      364.90      7.53 o 
   8   2   4     4507.83     4364.03     57.10 o 
   9   2   4     3563.86     3426.77     45.76 o 
  10   2   4     5819.06     5745.53     84.35 o 
  11   2   4     8486.48     8259.16    120.00 o 
  12   2   4       83.16       84.09      5.71 o 
  13   2   4     1689.47     1580.03     27.50 o 
  14   2   4      497.07      498.49     12.60 o 
  15   2   4      210.68      259.28     10.46 o 
  16   2   4     1443.16     1501.77     32.92 o 
  17   2   4      928.89     1059.33     25.69 o 
  18   2   4      589.36      734.20     23.29 o 
  19   2   4      774.28      735.55     27.33 o 
   1   3   4    16562.20    16115.48    174.19 o 
   2   3   4     3999.88     4054.54     45.20 o 
   3   3   4        2.56       39.54      3.26 o 
   4   3   4     2606.74     2495.11     30.07 o 
   5   3   4     3103.61     2981.69     39.70 o 
   6   3   4     1656.37     1631.97     23.22 o 
   7   3   4     5004.45     4715.76     61.54 o 
   8   3   4       16.88       48.29      6.05 o 
   9   3   4     4011.02     4021.23     56.72 o 
  10   3   4      312.88      378.89      9.52 o 
  11   3   4      203.98      242.63      7.58 o 
  12   3   4     1618.64     1556.79     23.88 o 
  13   3   4     1438.75     1392.79     22.18 o 
  14   3   4      429.20      487.26     11.96 o 
  15   3   4     1865.07     1649.47     29.64 o 
  16   3   4      295.44      285.77     12.65 o 
  17   3   4      153.25      188.67     12.86 o 
  18   3   4        4.57       14.37      8.23 o 
   0   4   4      237.55      195.00      7.28 o 
   1   4   4      136.15      142.51      4.07 o 
   2   4   4     2270.78     2375.27     29.09 o 
   3   4   4     5375.33     4944.34     57.96 o 
   4   4   4       19.86       62.42      4.90 o 
   5   4   4     5706.33     5370.23     69.66 o 
   6   4   4      306.27      390.67      9.77 o 
   7   4   4      265.12      270.88      7.96 o 
   8   4   4      833.70      813.70     15.03 o 
   9   4   4      687.25      659.88     12.55 o 
  10   4   4     1402.28     1332.62     21.04 o 
  11   4   4     2396.60     2197.78     32.00 o 
  12   4   4       26.51       29.64      5.21 o 
  13   4   4      553.06      578.07     14.43 o 
  14   4   4      157.18      203.82      9.30 o 
  15   4   4      102.62      122.31      8.84 o 
  16   4   4      350.88      381.63     13.50 o 
  17   4   4      235.29      253.65     12.87 o 
   1   5   4     2894.52     2568.27     31.71 o 
   2   5   4      490.40      531.30     10.24 o 
   3   5   4       22.24       42.53      4.71 o 
   4   5   4      320.40      258.93      7.18 o 
   5   5   4      436.71      375.99      8.74 o 
   6   5   4      177.35      213.92      9.38 o 
   7   5   4      849.14      781.66     14.97 o 
   8   5   4        5.69       24.42      5.92 o 
   9   5   4      824.32      845.22     17.25 o 
  10   5   4       70.34      117.15      7.51 o 
  11   5   4       75.59       92.18      7.27 o 
  12   5   4      251.50      252.77     10.57 o 
  13   5   4      207.19      208.68     10.48 o 
  14   5   4       23.20       33.34      7.26 o 
  15   5   4      351.47      333.60     12.79 o 
  16   5   4       50.35       45.79      8.00 o 
   0   6   4        4.32        8.94      5.23 o 
   1   6   4        3.29        3.66      4.46 o 
   2   6   4      207.61      224.10      7.57 o 
   3   6   4      662.03      584.07     12.50 o 
   4   6   4        6.45       32.61      5.09 o 
   5   6   4      849.91      776.12     14.22 o 
   6   6   4       20.31       58.96      5.22 o 
   7   6   4       99.43      113.14      7.51 o 
   8   6   4       49.97       60.58      6.39 o 
   9   6   4       45.34       44.83      7.02 o 
  10   6   4      158.80      157.18      9.44 o 
  11   6   4      328.18      308.33     12.18 o 
  12   6   4        5.74        6.20      6.76 o 
  13   6   4       90.15       93.37      9.56 o 
  14   6   4       31.29       36.21      8.32 o 
   1   7   4      261.29      222.21      9.52 o 
   2   7   4       31.53       29.39      5.39 o 
   3   7   4        9.90       16.00      5.25 o 
   4   7   4       20.20       10.98      5.52 o 
   5   7   4       36.34       24.09      5.98 o 
   6   7   4        1.93        2.19      4.24 o 
   7   7   4       55.18       64.14      7.16 o 
   8   7   4        2.03        4.64      5.91 o 
   9   7   4       78.00       81.21      8.46 o 
  10   7   4       11.15        9.63      7.34 o 
  11   7   4       12.76       14.59      7.23 o 
  12   7   4       17.40        7.48      7.51 o 
   0   8   4        0.83       -1.35      8.71 o 
   1   8   4        0.01       -6.49      6.49 o 
   2   8   4        8.92        7.87      7.24 o 
   3   8   4       41.29       21.88      6.89 o 
   4   8   4        0.67        0.31      6.40 o 
   5   8   4       69.78       60.32      8.16 o 
   6   8   4        0.18        5.71      7.72 o 
   7   8   4       16.21        0.17      7.30 o 
   8   8   4        0.52       -4.89      7.32 o 
   1   0   5     4162.86     4060.46     70.29 o 
   2   0   5     3794.54     3965.41     62.02 o 
   3   0   5     7767.86     7814.95    132.59 o 
   4   0   5    15309.33    15721.97    322.40 o 
   5   0   5    13157.67    13450.94    264.66 o 
   6   0   5     4256.73     4165.81     65.69 o 
   7   0   5     8683.75     9037.76    139.60 o 
   8   0   5       63.57       63.65      3.90 o 
   9   0   5     1392.66     1504.27     33.67 o 
  10   0   5     2750.76     2547.50     46.58 o 
  11   0   5     1192.81     1163.36     27.38 o 
  12   0   5     5519.98     5025.53     99.10 o 
  13   0   5     3904.57     3890.84     92.18 o 
  14   0   5      782.43      786.02     25.82 o 
  15   0   5     5233.64     5038.71    117.95 o 
  16   0   5      247.78      269.33     15.34 o 
  17   0   5       55.40       66.02     10.67 o 
  18   0   5      246.50      229.85     15.26 o 
  19   0   5       70.23       46.23     13.01 o 
   0   1   5    15588.74    15917.47    242.95 o 
   1   1   5    10335.70    10091.07    109.54 o 
   2   1   5     3305.89     3336.07     46.06 o 
   3   1   5     8408.56     8681.58     98.63 o 
   4   1   5      149.55      180.18      4.67 o 
   5   1   5      491.05      412.00     12.79 o 
   6   1   5     6007.44     6161.65     71.06 o 
   7   1   5     4794.66     4701.33     57.69 o 
   8   1   5     7962.18     7591.92     96.83 o 
   9   1   5     8434.00     8343.13    106.36 o 
  10   1   5     1818.67     1841.69     26.27 o 
  11   1   5     5642.09     5809.44     75.67 o 
  12   1   5       70.77       90.90      5.35 o 
  13   1   5      441.55      394.68     10.90 o 
  14   1   5      486.45      449.76     11.90 o 
  15   1   5      608.22      530.46     15.06 o 
  16   1   5     1219.50     1159.55     24.77 o 
  17   1   5     2082.99     2162.83     44.40 o 
  18   1   5      754.74      853.72     25.73 o 
  19   1   5     1953.30     1793.42     39.22 o 
   1   2   5     2498.17     2462.61     27.98 o 
   2   2   5     2717.24     2858.07     33.66 o 
   3   2   5     4086.51     4081.84     45.34 o 
   4   2   5     9838.34     9666.81    115.86 o 
   5   2   5     7657.07     7549.07     95.84 o 
   6   2   5     2805.04     2717.71     36.48 o 
   7   2   5     5393.80     5395.99     70.70 o 
   8   2   5       51.72       82.62      7.22 o 
   9   2   5      960.24     1001.16     17.18 o 
  10   2   5     1811.38     1704.50     25.30 o 
  11   2   5      694.10      725.57     13.10 o 
  12   2   5     3814.43     3568.65     48.57 o 
  13   2   5     2271.31     2219.08     34.27 o 
  14   2   5      556.96      604.28     14.30 o 
  15   2   5     3300.02     3034.39     68.86 o 
  16   2   5      151.30      196.61     10.27 o 
  17   2   5       51.08       62.05      7.85 o 
  18   2   5      181.24      188.87     13.35 o 
  19   2   5       30.88       41.87     10.96 o 
   0   3   5     6877.24     6672.94    103.67 o 
   1   3   5     3282.46     3115.15     35.24 o 
   2   3   5     1617.88     1676.03     19.83 o 
   3   3   5     2910.35     2775.98     33.26 o 
   4   3   5       85.51      188.55      6.88 o 
   5   3   5      262.92      240.16      7.06 o 
   6   3   5     2512.25     2602.09     35.41 o 
   7   3   5     1559.38     1573.37     22.98 o 
   8   3   5     3401.64     3193.03     43.26 o 
   9   3   5     2879.02     2794.28     38.56 o 
  10   3   5      923.11     1000.47     16.71 o 
  11   3   5     2128.82     2054.72     31.71 o 
  12   3   5       33.63       69.88      8.82 o 
  13   3   5      197.70      212.69      7.72 o 
  14   3   5      226.50      243.65      8.80 o 
  15   3   5      210.93      226.75      9.65 o 
  16   3   5      554.75      575.98     17.99 o 
  17   3   5      781.89      802.21     24.72 o 
  18   3   5      385.19      440.07     18.23 o 
   1   4   5      547.78      486.03      7.82 o 
   2   4   5     1005.03     1109.71     15.90 o 
   3   4   5      597.62      662.80     11.63 o 
   4   4   5     2839.42     2846.99     38.57 o 
   5   4   5     1644.06     1554.17     24.14 o 
   6   4   5      856.85      879.68     14.68 o 
   7   4   5     1334.03     1212.97     19.07 o 
   8   4   5       22.44       66.36     10.23 o 
   9   4   5      319.06      346.27     11.36 o 
  10   4   5      553.42      613.58     13.30 o 
  11   4   5      133.92      198.76     10.58 o 
  12   4   5     1285.82     1198.44     20.06 o 
  13   4   5      436.95      450.02     11.82 o 
  14   4   5      193.12      211.24      9.31 o 
  15   4   5      864.21      764.82     17.79 o 
  16   4   5       33.92       36.51      7.82 o 
  17   4   5       33.43       59.41     12.17 o 
   0   5   5     1550.72     1428.90     28.50 o 
   1   5   5      366.01      371.58      8.96 o 
   2   5   5      402.40      460.59      9.59 o 
   3   5   5      384.57      330.32     12.53 o 
   4   5   5       35.11       88.89      4.98 o 
   5   5   5       43.51       60.98      7.56 o 
   6   5   5      509.55      541.79     11.20 o 
   7   5   5      181.07      214.62      7.39 o 
   8   5   5      666.08      633.74     12.60 o 
   9   5   5      357.53      348.14     10.14 o 
  10   5   5      232.54      268.18      8.61 o 
  11   5   5      310.87      268.91     10.13 o 
  12   5   5        6.08       25.63      6.05 o 
  13   5   5       42.21       63.21      7.27 o 
  14   5   5       47.70       70.24      8.33 o 
  15   5   5       26.58       35.99      7.46 o 
  16   5   5      112.21      171.55     15.29 o 
   1   6   5       39.49       27.12      5.29 o 
   2   6   5      189.20      235.29      9.15 o 
   3   6   5       14.85       36.49      5.10 o 
   4   6   5      399.47      400.13      9.63 o 
   5   6   5      153.08      160.88      7.31 o 
   6   6   5      133.62      153.93      6.93 o 
   7   6   5      137.34      127.95      6.67 o 
   8   6   5        5.31       21.42      4.68 o 
   9   6   5       53.43       67.99      7.07 o 
  10   6   5       89.14      150.10     10.74 o 
  11   6   5        8.36        7.93      6.04 o 
  12   6   5      223.65      220.21     10.90 o 
  13   6   5       23.28       13.71      7.15 o 
  14   6   5       29.85       38.89      7.98 o 
   0   7   5      197.25      181.64     13.56 o 
   1   7   5       13.52       14.57      6.07 o 
   2   7   5       51.82       67.50      7.45 o 
   3   7   5       18.24        9.09      5.36 o 
   4   7   5        9.25       17.09      5.39 o 
   5   7   5        0.94       -3.21      4.82 o 
   6   7   5       53.36       74.92      7.97 o 
   7   7   5        9.55        9.49      5.47 o 
   8   7   5       64.16       78.80      7.74 o 
   9   7   5       17.73       14.77      6.55 o 
  10   7   5       29.09       31.64      8.45 o 
  11   7   5       17.71        4.16      7.03 o 
   1   8   5        0.45       -4.62      6.17 o 
   2   8   5       19.43       16.29      7.48 o 
   3   8   5        0.44        2.90      6.93 o 
   4   8   5       28.15       35.55      7.57 o 
   5   8   5        8.57       -0.85      6.73 o 
   6   8   5       11.43       11.23      6.96 o 
   7   8   5        6.06       -7.00      7.00 o 
   0   0   6    75106.30    74207.94   1937.92 o 
   1   0   6    17364.95    18271.84    333.39 o 
   2   0   6     1631.38     1960.53     31.98 o 
   3   0   6     4345.73     4502.88     70.56 o 
   4   0   6     2816.75     2716.08     47.96 o 
   5   0   6     1383.62     1425.71     24.19 o 
   6   0   6      393.36      361.44      8.65 o 
   7   0   6     5103.59     4918.68     85.05 o 
   8   0   6    27162.15    26434.77    426.88 o 
   9   0   6     5304.89     5171.02    100.52 o 
  10   0   6      180.13      199.34     10.89 o 
  11   0   6      403.35      327.77     11.86 o 
  12   0   6     3527.46     3564.09    152.01 o 
  13   0   6     2159.64     2115.53     54.69 o 
  14   0   6      317.60      295.73     15.91 o 
  15   0   6     1908.39     1837.13     49.75 o 
  16   0   6     1807.04     1686.82     46.92 o 
  17   0   6      399.56      402.88     18.79 o 
  18   0   6      326.74      302.09     22.15 o 
  19   0   6      130.43      221.15     20.56 o 
   1   1   6     2940.05     3052.77     35.97 o 
   2   1   6       31.65       42.39      3.56 o 
   3   1   6     6043.79     6133.60     67.42 o 
   4   1   6    44900.64    45174.51    653.72 o 
   5   1   6     7133.43     7053.51     81.10 o 
   6   1   6       24.72       52.71      4.25 o 
   7   1   6     1299.93     1343.12     19.51 o 
   8   1   6     3930.27     4180.08     64.29 o 
   9   1   6     3288.83     3141.74     42.26 o 
  10   1   6      667.64      644.55     11.63 o 
  11   1   6     3231.70     3172.52     49.37 o 
  12   1   6     7230.72     7127.48    112.90 o 
  13   1   6     1849.18     1762.55     30.34 o 
  14   1   6      666.84      584.81     15.28 o 
  15   1   6       75.84       58.96      6.90 o 
  16   1   6     2382.56     2520.52     55.82 o 
  17   1   6      683.61      635.78     17.24 o 
  18   1   6       73.10      112.02     11.11 o 
  19   1   6      208.15      228.69     13.04 o 
   0   2   6    45838.46    48561.34   1066.51 o 
   1   2   6    10128.86    10727.43    145.64 o 
   2   2   6     1201.98     1336.72     16.14 o 
   3   2   6     2909.91     3019.99     34.20 o 
   4   2   6     1680.91     1535.65     19.34 o 
   5   2   6     1114.04     1161.53     17.26 o 
   6   2   6      180.66      199.57      6.03 o 
   7   2   6     3225.70     3128.05     44.63 o 
   8   2   6    16887.84    16282.74    204.76 o 
   9   2   6     3379.30     3325.40     44.87 o 
  10   2   6       43.64       84.20      4.83 o 
  11   2   6      324.98      306.64      8.02 o 
  12   2   6     2263.63     2279.98     32.89 o 
  13   2   6     1445.86     1480.22     26.64 o 
  14   2   6      193.98      213.76      9.33 o 
  15   2   6     1261.55     1257.76     24.25 o 
  16   2   6     1123.65     1060.45     33.05 o 
  17   2   6      217.64      236.03     12.08 o 
  18   2   6      173.49      179.31     12.22 o 
   1   3   6     1337.01     1366.47     16.73 o 
   2   3   6      122.50      131.22      4.81 o 
   3   3   6     2446.03     2506.19     32.12 o 
   4   3   6    17059.06    16403.50    205.45 o 
   5   3   6     2575.52     2705.96     36.79 o 
   6   3   6        2.31       19.63      3.69 o 
   7   3   6      807.94      814.94     13.91 o 
   8   3   6     1688.11     1595.33     23.71 o 
   9   3   6     1690.05     1680.22     24.97 o 
  10   3   6      261.22      270.27      7.85 o 
  11   3   6     1264.71     1284.73     20.70 o 
  12   3   6     2901.37     2862.33     40.50 o 
  13   3   6      730.28      711.75     15.00 o 
  14   3   6      179.43      203.45     10.09 o 
  15   3   6       50.03       69.26      7.83 o 
  16   3   6      996.17     1008.63     23.49 o 
  17   3   6      320.08      342.80     14.53 o 
  18   3   6       35.64       53.32     10.17 o 
   0   4   6    11931.23    11310.52    174.57 o 
   1   4   6     2399.72     2544.38     31.26 o 
   2   4   6      557.49      552.18      9.64 o 
   3   4   6      994.26     1059.69     16.60 o 
   4   4   6      405.57      338.83     11.12 o 
   5   4   6      495.04      532.80     10.42 o 
   6   4   6       13.50       44.13      4.30 o 
   7   4   6      851.25      865.13     14.98 o 
   8   4   6     4310.22     3979.87     53.69 o 
   9   4   6      908.62      934.63     16.26 o 
  10   4   6        9.24       19.38      4.66 o 
  11   4   6      153.17      177.65      7.33 o 
  12   4   6      605.94      543.92     12.98 o 
  13   4   6      449.34      488.34     11.66 o 
  14   4   6       46.08       63.38      7.10 o 
  15   4   6      377.36      404.75     13.67 o 
  16   4   6      270.30      270.58     13.18 o 
  17   4   6       30.00       34.21      9.20 o 
   1   5   6      298.80      338.62      8.71 o 
   2   5   6      124.47      127.16      5.97 o 
   3   5   6      437.57      471.11      9.92 o 
   4   5   6     2826.61     2476.72     34.78 o 
   5   5   6      385.49      482.87     10.56 o 
   6   5   6       19.65       40.15      4.82 o 
   7   5   6      278.30      305.27      8.63 o 
   8   5   6      344.21      293.08      8.74 o 
   9   5   6      464.27      491.68     11.27 o 
  10   5   6       44.08       67.81      8.11 o 
  11   5   6      211.89      246.25      9.23 o 
  12   5   6      484.71      453.82     13.12 o 
  13   5   6      118.74      147.36      9.05 o 
  14   5   6       10.08       13.64      6.29 o 
  15   5   6       18.66       33.59      7.57 o 
   0   6   6     1593.11     1317.04     36.48 o 
   1   6   6      301.21      333.04     10.01 o 
   2   6   6      156.73      149.82      7.53 o 
   3   6   6      200.89      212.50      8.47 o 
   4   6   6       48.48       38.59      6.37 o 
   5   6   6      107.13      155.30      7.01 o 
   6   6   6        0.09        4.91      4.54 o 
   7   6   6      102.79      130.26      6.88 o 
   8   6   6      511.76      431.93     10.79 o 
   9   6   6      112.37      148.02      8.05 o 
  10   6   6       24.27        9.05      6.28 o 
  11   6   6       35.94       46.78      7.05 o 
  12   6   6       69.23       52.55      7.42 o 
  13   6   6       69.39       84.82      8.87 o 
   1   7   6       34.10       52.79      7.00 o 
   2   7   6       40.04       34.10      6.45 o 
   3   7   6       38.88       46.93      6.08 o 
   4   7   6      225.70      195.15      9.19 o 
   5   7   6       26.70       51.01      6.10 o 
   6   7   6        7.22       16.60      5.59 o 
   7   7   6       50.89       71.40      7.31 o 
   8   7   6       39.41       22.27      7.20 o 
   9   7   6       72.98       79.40      7.89 o 
  10   7   6        3.90        5.42      6.54 o 
  11   7   6       17.96       17.39      8.05 o 
   0   8   6      129.23      123.32     15.25 o 
   1   8   6       24.63       26.37      6.94 o 
   2   8   6       23.01        9.48      6.74 o 
   3   8   6       25.71       28.92      7.81 o 
   4   8   6        3.42       -6.86      6.99 o 
   5   8   6       12.41       21.77      7.44 o 
   6   8   6        0.13       -1.76      7.56 o 
   1   0   7    20400.57    20526.91    386.36 o 
   2   0   7     5840.12     5094.77     79.87 o 
   3   0   7       64.85      109.67      4.59 o 
   4   0   7     1669.57     1722.22     28.90 o 
   5   0   7      819.84      857.93     15.89 o 
   6   0   7    15389.02    15077.40    231.49 o 
   7   0   7    12217.49    12251.19    188.78 o 
   8   0   7      220.73      186.56      9.43 o 
   9   0   7     6763.64     6585.73    199.27 o 
  10   0   7      896.51      817.51     41.61 o 
  11   0   7      786.52      870.83     27.85 o 
  12   0   7     1631.28     1481.70     40.65 o 
  13   0   7     1203.37     1306.97     63.56 o 
  14   0   7     4337.47     4169.04     99.77 o 
  15   0   7     1603.63     1478.19     55.38 o 
  16   0   7      394.67      379.13     18.02 o 
  17   0   7       56.68       43.86      9.54 o 
  18   0   7       79.09       38.27     10.76 o 
   0   1   7     2974.89     3160.08     50.65 o 
   1   1   7        1.54       27.25      3.68 o 
   2   1   7    17370.02    17096.10    291.41 o 
   3   1   7    18716.04    18772.84    203.03 o 
   4   1   7      103.72       97.88      3.12 o 
   5   1   7    14878.77    14856.09    177.27 o 
   6   1   7     5816.78     5647.33     72.84 o 
   7   1   7     2584.79     2542.70     36.76 o 
   8   1   7      327.08      301.31      7.48 o 
   9   1   7     1558.42     1580.90     36.06 o 
  10   1   7     6442.17     6230.91    109.01 o 
  11   1   7     4990.64     4714.42     84.45 o 
  12   1   7      275.14      266.59     16.08 o 
  13   1   7     1168.53     1141.71     26.27 o 
  14   1   7      206.58      195.26     13.60 o 
  15   1   7      424.49      465.80     14.30 o 
  16   1   7      805.95      753.34     19.01 o 
  17   1   7      395.08      410.94     13.75 o 
  18   1   7     1994.58     1903.69     41.43 o 
   1   2   7    12998.84    12641.93    143.56 o 
   2   2   7     3626.08     3291.23     37.30 o 
   3   2   7       14.31       53.95      2.52 o 
   4   2   7      867.68      906.82     13.36 o 
   5   2   7      425.30      406.60      8.26 o 
   6   2   7     9127.60     8879.78    120.05 o 
   7   2   7     8131.23     7805.69    100.11 o 
   8   2   7      127.34      160.44      6.51 o 
   9   2   7     4649.24     4463.67     59.25 o 
  10   2   7      511.39      546.09     11.11 o 
  11   2   7      555.52      569.81     11.63 o 
  12   2   7      909.95      875.40     18.06 o 
  13   2   7      732.47      743.13     16.51 o 
  14   2   7     2806.21     2830.32     50.49 o 
  15   2   7     1019.83      949.15     22.03 o 
  16   2   7      255.17      254.49     11.21 o 
  17   2   7       44.71       61.09      8.81 o 
  18   2   7       58.06       81.24     11.38 o 
   0   3   7      704.64      702.10     13.85 o 
   1   3   7       11.09       34.84      4.53 o 
   2   3   7     6465.92     6423.22     78.31 o 
   3   3   7     7775.17     7345.17     97.80 o 
   4   3   7       38.08       90.55     10.22 o 
   5   3   7     6758.82     6488.11     83.74 o 
   6   3   7     2375.58     2364.51     33.06 o 
   7   3   7     1384.67     1269.67     19.68 o 
   8   3   7       57.87       58.31      4.89 o 
   9   3   7      493.93      434.53     10.37 o 
  10   3   7     2500.20     2403.86     34.43 o 
  11   3   7     2256.97     2095.48     41.31 o 
  12   3   7       83.41       88.04      6.45 o 
  13   3   7      580.26      592.22     18.86 o 
  14   3   7       93.09      128.95      8.22 o 
  15   3   7      237.64      247.85     10.32 o 
  16   3   7      251.26      272.50     12.02 o 
  17   3   7      156.06      190.57     12.50 o 
   1   4   7     3644.04     3409.16     43.21 o 
   2   4   7      843.49      855.76     14.24 o 
   3   4   7        1.33       14.62      3.50 o 
   4   4   7      116.96      136.80      5.63 o 
   5   4   7       49.99       57.61      4.82 o 
   6   4   7     1978.21     1966.75     28.56 o 
   7   4   7     2509.63     2302.04     32.91 o 
   8   4   7       30.05       53.87      5.79 o 
   9   4   7     1548.84     1408.30     22.31 o 
  10   4   7       94.89      154.99      6.98 o 
  11   4   7      195.77      192.07      7.78 o 
  12   4   7      151.84      167.06      7.56 o 
  13   4   7      165.37      164.82      7.87 o 
  14   4   7      787.14      794.65     17.12 o 
  15   4   7      269.58      265.36     12.99 o 
  16   4   7       72.33       70.01      9.26 o 
   0   5   7       34.67       38.88      7.89 o 
   1   5   7       14.02       18.52      4.62 o 
   2   5   7     1030.15     1089.98     18.86 o 
   3   5   7     1509.23     1356.15     24.24 o 
   4   5   7        8.74       35.15      4.65 o 
   5   5   7     1505.92     1365.64     21.50 o 
   6   5   7      461.66      500.34     11.12 o 
   7   5   7      404.38      349.43      9.32 o 
   8   5   7        0.67       10.03      4.45 o 
   9   5   7       44.28       28.64      5.20 o 
  10   5   7      382.82      395.49     10.29 o 
  11   5   7      501.94      478.00     11.81 o 
  12   5   7        8.00       12.03      5.31 o 
  13   5   7      150.09      182.38      9.79 o 
  14   5   7       21.37       34.77      7.12 o 
  15   5   7       72.76       59.99      7.86 o 
   1   6   7      491.49      411.45     12.25 o 
   2   6   7       61.73       83.93      6.54 o 
   3   6   7        0.78       -0.81      4.92 o 
   4   6   7        3.57        5.84      4.80 o 
   5   6   7        0.01       -4.59      4.59 o 
   6   6   7      155.74      189.56      8.20 o 
   7   6   7      397.87      365.03     10.54 o 
   8   6   7        5.82       12.68      5.05 o 
   9   6   7      263.55      232.49      8.57 o 
  10   6   7        5.43       13.82      5.85 o 
  11   6   7       33.58       23.14      6.61 o 
  12   6   7        5.46        8.29     10.16 o 
  13   6   7       13.46       -2.52      6.16 o 
   0   7   7        0.15        3.99      8.62 o 
   1   7   7        4.38        6.28      5.94 o 
   2   7   7       78.75       98.84      8.25 o 
   3   7   7      150.45      143.96      9.09 o 
   4   7   7        1.36        1.76      5.69 o 
   5   7   7      177.46      171.45      9.20 o 
   6   7   7       55.54       66.37      7.73 o 
   7   7   7       63.22       43.03      7.38 o 
   8   7   7        4.38       -0.04      6.50 o 
   9   7   7        0.29       -6.05      6.28 o 
  10   7   7       22.53       24.64      7.20 o 
   1   8   7       32.47       29.07      7.49 o 
   2   8   7        0.36       -6.16      6.16 o 
   3   8   7        0.11       -6.12      6.12 o 
   4   8   7        0.12       -5.05      7.43 o 
   5   8   7        1.53       -3.93      7.59 o 
   0   0   8     6321.86     6707.82    148.10 o 
   1   0   8    10586.63    10554.13    200.93 o 
   2   0   8     6930.07     6955.12    108.53 o 
   3   0   8      273.36      280.16      7.50 o 
   4   0   8      287.29      305.79      8.73 o 
   5   0   8       60.60       91.45      7.15 o 
   6   0   8     5024.82     4820.56     76.50 o 
   7   0   8     7291.54     7272.21    161.77 o 
   8   0   8     2046.85     1972.54     54.95 o 
   9   0   8     2321.90     2365.63     82.53 o 
  10   0   8     3288.91     3084.38    160.86 o 
  11   0   8     3920.65     3734.50    115.80 o 
  12   0   8      664.48      692.88     36.03 o 
  13   0   8       30.33       78.55     19.08 o 
  14   0   8      705.06      644.33     24.09 o 
  15   0   8      840.10      717.26     26.03 o 
  16   0   8      802.35      683.79     30.12 o 
  17   0   8     1752.00     1651.77     63.69 o 
  18   0   8      801.07      842.98     32.05 o 
   1   1   8       86.82       91.75      4.60 o 
   2   1   8     4111.50     4300.20     51.11 o 
   3   1   8     9100.04     8575.64     94.03 o 
   4   1   8     7098.86     6853.15    100.47 o 
   5   1   8     6252.36     6090.28     74.48 o 
   6   1   8     3514.37     3300.76     47.19 o 
   7   1   8     4667.81     4788.26     62.75 o 
   8   1   8      212.38      212.80      6.15 o 
   9   1   8      346.31      370.40      9.98 o 
  10   1   8     3098.61     2869.03     47.21 o 
  11   1   8     3865.28     3484.62     54.39 o 
  12   1   8     1680.60     1489.83     29.98 o 
  13   1   8     2344.83     2296.53     42.24 o 
  14   1   8     2070.25     1972.78     37.58 o 
  15   1   8     1515.75     1495.89     33.62 o 
  16   1   8      200.48      219.30     11.83 o 
  17   1   8        4.51        5.05      6.60 o 
  18   1   8      128.95      115.65      9.86 o 
   0   2   8     4362.10     4333.88     68.86 o 
   1   2   8     6089.98     6212.07     68.82 o 
   2   2   8     4633.52     4611.25     51.68 o 
   3   2   8      147.29      160.29      8.64 o 
   4   2   8      178.07      222.55      6.13 o 
   5   2   8       16.00       34.13      4.99 o 
   6   2   8     3275.83     3123.25     42.23 o 
   7   2   8     4559.49     4671.16     61.61 o 
   8   2   8     1391.78     1293.24     20.06 o 
   9   2   8     1297.71     1298.33     20.40 o 
  10   2   8     2223.22     2301.25     32.97 o 
  11   2   8     2468.07     2204.22     36.65 o 
  12   2   8      495.20      477.40     13.89 o 
  13   2   8       13.37       15.00      5.52 o 
  14   2   8      483.04      472.83     19.08 o 
  15   2   8      521.18      496.91     15.24 o 
  16   2   8      595.53      539.22     17.76 o 
  17   2   8     1070.94     1021.40     26.77 o 
   1   3   8       28.32       42.51      4.75 o 
   2   3   8     1849.82     1955.21     26.01 o 
   3   3   8     3465.72     3301.28     44.34 o 
   4   3   8     3445.16     3163.50     44.03 o 
   5   3   8     2022.52     1959.60     28.08 o 
   6   3   8     1527.16     1449.12     21.95 o 
   7   3   8     1777.51     1785.14     26.30 o 
   8   3   8      128.83      156.93      6.21 o 
   9   3   8      167.76      191.11      7.71 o 
  10   3   8     1407.45     1385.67     23.58 o 
  11   3   8     1482.46     1460.73     24.90 o 
  12   3   8      872.95      837.58     16.70 o 
  13   3   8      841.75      883.33     19.21 o 
  14   3   8      984.36     1016.99     25.45 o 
  15   3   8      609.02      594.37     15.62 o 
  16   3   8       91.28      117.17      9.56 o 
   0   4   8     1426.02     1286.43     29.74 o 
   1   4   8     1218.70     1269.15     22.41 o 
   2   4   8     1437.61     1395.31     21.02 o 
   3   4   8       14.95       34.37      7.38 o 
   4   4   8       49.38       89.53      4.97 o 
   5   4   8        2.18       13.63      5.67 o 
   6   4   8      949.96      977.43     16.64 o 
   7   4   8     1180.28     1230.22     19.92 o 
   8   4   8      429.77      398.04     10.82 o 
   9   4   8      198.05      209.84      7.67 o 
  10   4   8      694.73      748.96     14.57 o 
  11   4   8      649.52      581.53     12.78 o 
  12   4   8      207.69      212.10      8.38 o 
  13   4   8        0.56       -2.58      4.91 o 
  14   4   8      158.69      181.94      9.78 o 
  15   4   8      126.92      168.89     10.79 o 
   1   5   8        1.48       11.31      4.65 o 
   2   5   8      378.24      422.09     11.21 o 
   3   5   8      553.22      539.18     13.04 o 
   4   5   8      861.40      759.93     15.77 o 
   5   5   8      200.86      204.12      7.45 o 
   6   5   8      295.36      289.25      8.55 o 
   7   5   8      306.98      289.84      8.66 o 
   8   5   8       57.45       72.09      5.77 o 
   9   5   8       47.57       64.25      5.75 o 
  10   5   8      315.89      330.76      9.75 o 
  11   5   8      236.57      272.36      9.22 o 
  12   5   8      234.41      255.64      9.31 o 
  13   5   8      107.48      137.21      8.61 o 
  14   5   8      229.96      257.59     11.12 o 
   0   6   8      215.21      203.56     13.16 o 
   1   6   8       90.42      111.65      7.57 o 
   2   6   8      222.92      191.59      9.15 o 
   3   6   8        0.56        9.83      5.16 o 
   4   6   8        8.47       17.74      5.53 o 
   5   6   8        7.93       12.76      5.42 o 
   6   6   8      131.94      165.17      8.01 o 
   7   6   8      149.18      186.29      8.57 o 
   8   6   8       56.69       74.88      6.46 o 
   9   6   8        2.34        5.32      5.22 o 
  10   6   8      103.28      148.25      8.06 o 
  11   6   8       84.69       84.77      7.42 o 
  12   6   8       50.89       39.33      7.30 o 
   1   7   8        0.11       -4.23      5.75 o 
   2   7   8       35.27       43.79      6.90 o 
   3   7   8       44.06       53.12      7.39 o 
   4   7   8      118.45      106.61      8.61 o 
   5   7   8        3.24        1.39      6.58 o 
   6   7   8       25.59       28.93      6.74 o 
   7   7   8       32.93       22.74      6.56 o 
   8   7   8       18.81        7.17      6.21 o 
   9   7   8        9.21        1.64      6.44 o 
   0   8   8       13.79       15.05      9.79 o 
   1   8   8        2.56       -5.60      6.33 o 
   2   8   8       18.64       14.92      7.02 o 
   1   0   9     2519.71     2512.45     56.23 o 
   2   0   9        2.51        7.97      3.71 o 
   3   0   9     6579.29     6691.72    105.01 o 
   4   0   9    12631.65    13299.92    205.00 o 
   5   0   9     6772.37     6471.63    111.61 o 
   6   0   9      344.08      308.39      9.54 o 
   7   0   9      606.23      614.51     25.00 o 
   8   0   9     2070.09     1998.32     60.98 o 
   9   0   9     3193.18     2985.60    106.74 o 
  10   0   9     1854.00     1594.34     53.74 o 
  11   0   9     2850.92     2563.85     64.58 o 
  12   0   9     2302.05     2362.96     60.96 o 
  13   0   9     1758.81     1745.89    106.12 o 
  14   0   9      125.05      109.43     11.70 o 
  15   0   9       57.39       88.83     13.40 o 
  16   0   9      658.79      712.82     27.27 o 
  17   0   9     1016.15      925.25     32.34 o 
   0   1   9    13164.91    13742.16    211.31 o 
   1   1   9     6269.27     6315.98     81.76 o 
   2   1   9       66.14       86.19      4.56 o 
   3   1   9     1022.35      986.67     16.11 o 
   4   1   9      254.31      239.13      6.90 o 
   5   1   9     4154.08     4102.89     62.27 o 
   6   1   9        0.63        2.67      3.04 o 
   7   1   9     6423.02     6195.27     80.41 o 
   8   1   9     3702.97     3643.69     55.94 o 
   9   1   9     1180.62     1174.66     21.62 o 
  10   1   9      462.09      437.55     11.58 o 
  11   1   9       39.18       52.63     10.33 o 
  12   1   9     1643.56     1516.23     30.30 o 
  13   1   9     1604.79     1419.89     29.06 o 
  14   1   9        6.02        0.53      5.44 o 
  15   1   9     1264.42     1147.89     30.05 o 
  16   1   9      656.66      609.24     17.50 o 
  17   1   9      446.60      384.26     13.95 o 
   1   2   9     1843.87     1840.96     22.38 o 
   2   2   9        0.66       16.70      3.24 o 
   3   2   9     4206.30     4213.80     55.52 o 
   4   2   9     8045.52     7865.74    106.98 o 
   5   2   9     4182.22     3934.03     72.89 o 
   6   2   9      141.36      158.74      5.91 o 
   7   2   9      480.94      472.76     10.57 o 
   8   2   9     1326.53     1277.71     21.25 o 
   9   2   9     2212.68     2170.51     33.25 o 
  10   2   9     1235.49     1126.43     23.34 o 
  11   2   9     1823.95     1662.43     35.47 o 
  12   2   9     1415.20     1416.94     35.55 o 
  13   2   9     1088.76     1141.71     40.46 o 
  14   2   9       55.63       50.67      7.30 o 
  15   2   9       52.92       47.73      7.46 o 
  16   2   9      417.00      448.49     15.14 o 
  17   2   9      705.60      716.44     28.06 o 
   0   3   9     4969.38     4641.35     92.15 o 
   1   3   9     2371.17     2455.12     34.14 o 
   2   3   9       94.24      113.72      9.53 o 
   3   3   9      565.73      549.16     10.87 o 
   4   3   9      138.59      146.26      5.86 o 
   5   3   9     2114.70     2098.91     30.07 o 
   6   3   9       16.56       47.88      8.95 o 
   7   3   9     2878.07     2750.35     40.13 o 
   8   3   9     1482.73     1326.98     22.18 o 
   9   3   9      332.69      364.93      9.91 o 
  10   3   9      160.54      182.79      7.33 o 
  11   3   9       25.88       36.61      7.03 o 
  12   3   9      642.10      564.23     14.62 o 
  13   3   9      743.01      723.42     17.11 o 
  14   3   9        1.45        4.53      5.71 o 
  15   3   9      530.51      558.33     16.95 o 
  16   3   9      258.60      280.34     12.69 o 
   1   4   9      723.57      690.85     14.52 o 
   2   4   9        0.74       31.18      8.83 o 
   3   4   9     1151.47     1177.73     18.77 o 
   4   4   9     2182.31     1928.00     29.77 o 
   5   4   9     1016.96     1023.37     17.18 o 
   6   4   9        3.61       33.01      4.60 o 
   7   4   9      215.12      234.90      8.71 o 
   8   4   9      367.95      332.52      9.25 o 
   9   4   9      745.06      763.20     14.69 o 
  10   4   9      401.06      417.46     10.75 o 
  11   4   9      492.75      483.04     11.71 o 
  12   4   9      334.57      332.42      9.91 o 
  13   4   9      261.47      323.10     11.65 o 
  14   4   9        1.68        4.24      6.08 o 
  15   4   9       32.33       29.85      7.94 o 
   0   5   9      774.12      618.40     21.73 o 
   1   5   9      359.23      386.54     11.74 o 
   2   5   9       71.16       78.69      6.55 o 
   3   5   9      158.36      172.31      8.06 o 
   4   5   9       36.47       49.53      5.96 o 
   5   5   9      567.72      558.25     12.85 o 
   6   5   9       32.06       24.66      4.96 o 
   7   5   9      652.16      630.64     13.10 o 
   8   5   9      240.38      199.79      8.14 o 
   9   5   9       12.14       29.35      6.44 o 
  10   5   9       22.72       42.15      5.87 o 
  11   5   9        6.15       25.92      5.70 o 
  12   5   9      101.26       88.27      7.12 o 
  13   5   9      159.83      188.28      8.99 o 
   1   6   9      156.49      173.11      9.20 o 
   2   6   9        0.94        7.83      5.74 o 
   3   6   9      155.43      176.14      9.46 o 
   4   6   9      283.45      215.66      9.28 o 
   5   6   9      102.90      141.80      8.42 o 
   6   6   9        2.50        6.18      5.89 o 
   7   6   9       46.22       66.12      6.70 o 
   8   6   9       50.40       39.03      6.38 o 
   9   6   9      124.75      137.07      8.36 o 
  10   6   9       78.54       94.71      7.32 o 
  11   6   9       61.40       69.79      6.94 o 
   0   7   9       54.84       31.62      9.47 o 
   1   7   9       23.30       19.41      6.65 o 
   2   7   9       21.74       12.42      6.38 o 
   3   7   9       21.68       27.05      7.30 o 
   4   7   9        4.91        2.78      6.63 o 
   5   7   9       85.57       85.25      8.77 o 
   6   7   9       15.15        2.90      6.36 o 
   7   7   9       92.68       79.08      7.85 o 
   0   0  10       13.60       18.98      5.16 o 
   1   0  10        0.19       40.68      5.29 o 
   2   0  10    13535.27    13549.58    209.23 o 
   3   0  10     5586.54     5525.84     87.73 o 
   4   0  10        4.02       20.98     12.10 o 
   5   0  10     5191.92     5108.16     89.57 o 
   6   0  10     4228.81     4130.71     82.02 o 
   7   0  10     2174.26     2117.08     54.41 o 
   8   0  10        4.18        8.17      6.38 o 
   9   0  10      200.27      215.62     12.90 o 
  10   0  10     8503.69     8125.30    184.41 o 
  11   0  10      912.32      878.40     29.27 o 
  12   0  10       82.67       57.78      9.91 o 
  13   0  10      135.71      156.26     38.06 o 
  14   0  10      129.50      136.14     19.99 o 
  15   0  10      303.74      293.35     21.11 o 
  16   0  10      272.93      262.17     20.57 o 
   1   1  10     4787.29     5075.35     62.80 o 
   2   1  10     9337.45     9590.73    110.27 o 
   3   1  10     2285.83     2292.46     30.20 o 
   4   1  10     1060.07     1028.58     19.98 o 
   5   1  10     1795.65     1836.98     28.45 o 
   6   1  10     8507.32     7894.50    107.98 o 
   7   1  10     2083.27     2115.01     37.78 o 
   8   1  10       11.31       20.66      4.42 o 
   9   1  10     1956.01     1932.09     32.57 o 
  10   1  10     2255.66     2083.47     42.59 o 
  11   1  10     1105.60     1114.64     24.10 o 
  12   1  10      126.04      147.34     10.39 o 
  13   1  10      492.92      480.92     14.68 o 
  14   1  10     3872.00     3723.94     65.16 o 
  15   1  10       15.21       19.21      7.16 o 
  16   1  10       10.13        0.38      6.76 o 
   0   2  10       50.76       66.03      4.96 o 
   1   2  10        4.28       36.40      4.50 o 
   2   2  10     8540.08     8457.92    104.48 o 
   3   2  10     3818.50     3535.13     50.74 o 
   4   2  10        3.31       10.10      2.96 o 
   5   2  10     3460.31     3265.14     44.44 o 
   6   2  10     2685.31     2624.71     36.76 o 
   7   2  10     1493.32     1428.84     22.13 o 
   8   2  10        4.16        9.15      7.47 o 
   9   2  10      134.84      155.51      7.67 o 
  10   2  10     5523.37     5257.79     87.03 o 
  11   2  10      599.20      556.05     15.60 o 
  12   2  10       46.99       34.01      6.54 o 
  13   2  10      105.35      116.99      8.93 o 
  14   2  10       76.49       92.77      8.74 o 
  15   2  10      212.07      224.82     11.99 o 
  16   2  10      151.53      181.32     11.23 o 
   1   3  10     2233.56     2112.52     34.54 o 
   2   3  10     3850.62     3936.36     64.23 o 
   3   3  10     1096.46     1072.82     17.40 o 
   4   3  10      341.90      356.53      8.74 o 
   5   3  10      828.24      808.48     15.28 o 
   6   3  10     3286.64     3035.35     44.65 o 
   7   3  10      810.76      758.63     16.57 o 
   8   3  10        1.47       17.24      4.72 o 
   9   3  10      951.68      883.42     16.06 o 
  10   3  10     1028.48      998.88     19.02 o 
  11   3  10      607.10      588.01     14.86 o 
  12   3  10       13.70       22.65      5.95 o 
  13   3  10      233.84      227.05      9.89 o 
  14   3  10     1663.77     1714.01     44.35 o 
  15   3  10        4.48       17.54      7.83 o 
   0   4  10      105.83      114.70     10.27 o 
   1   4  10       14.23       30.68      5.60 o 
   2   4  10     2211.93     2154.53     35.65 o 
   3   4  10     1248.52     1017.95     19.74 o 
   4   4  10        1.37       24.00      4.73 o 
   5   4  10     1070.79      949.65     16.48 o 
   6   4  10      708.54      763.38     14.47 o 
   7   4  10      499.10      449.84     10.52 o 
   8   4  10       47.32       48.88      7.08 o 
   9   4  10       39.73       42.53      5.51 o 
  10   4  10     1564.90     1540.36     24.95 o 
  11   4  10      174.72      184.17      8.28 o 
  12   4  10        9.25        6.74      5.86 o 
  13   4  10       44.38       61.99      7.36 o 
  14   4  10       15.05       40.18      7.34 o 
   1   5  10      492.37      401.05     12.26 o 
   2   5  10      700.69      720.94     17.16 o 
   3   5  10      284.91      273.57      9.55 o 
   4   5  10       48.48       60.11      6.38 o 
   5   5  10      214.97      210.57      9.30 o 
   6   5  10      488.33      508.12     12.45 o 
   7   5  10      123.35      111.57      7.18 o 
   8   5  10        0.01        0.03      4.83 o 
   9   5  10      234.29      213.76      8.38 o 
  10   5  10      237.07      264.90      9.41 o 
  11   5  10      179.81      177.56      8.46 o 
  12   5  10        3.17        4.75      5.69 o 
   0   6  10       55.40       67.04     10.64 o 
   1   6  10        7.99        8.90      5.72 o 
   2   6  10      247.46      256.84     10.49 o 
   3   6  10      208.15      189.00     10.95 o 
   4   6  10        0.09        3.87      6.05 o 
   5   6  10      168.25      134.43      9.23 o 
   6   6  10       84.04      108.52      8.37 o 
   7   6  10       85.40       81.48      7.81 o 
   8   6  10       39.05       45.86      7.35 o 
   9   6  10        4.98        6.53      5.92 o 
   1   7  10       53.28       42.91      7.20 o 
   2   7  10       61.53       67.77      8.11 o 
   3   7  10       44.77       29.71      7.41 o 
   4   7  10        7.26       20.92      7.21 o 
   5   7  10       39.13       26.72      7.35 o 
   1   0  11       91.71      127.53      8.12 o 
   2   0  11     4766.47     4757.89     76.65 o 
   3   0  11     5228.22     5132.74    100.95 o 
   4   0  11     1203.15     1412.57     28.85 o 
   5   0  11     3485.46     3364.91     68.32 o 
   6   0  11     3003.80     2815.21     73.24 o 
   7   0  11       81.84      103.25     10.08 o 
   8   0  11      218.71      226.97     13.58 o 
   9   0  11      332.52      294.54     15.96 o 
  10   0  11      973.85      908.62     29.88 o 
  11   0  11     2016.80     1867.93     51.12 o 
  12   0  11      460.28      435.85     19.72 o 
  13   0  11     1505.68     1245.80     38.77 o 
  14   0  11     2063.41     1927.14     54.23 o 
  15   0  11      512.86      490.98     25.31 o 
   0   1  11     2444.73     2823.61     47.36 o 
   1   1  11     4821.23     4623.94     62.05 o 
   2   1  11     1797.94     1859.18     28.65 o 
   3   1  11      977.54      895.62     16.03 o 
   4   1  11      441.29      505.85     11.13 o 
   5   1  11     1317.93     1226.69     22.58 o 
   6   1  11     1649.63     1626.87     26.17 o 
   7   1  11     3376.90     3205.39     50.38 o 
   8   1  11      713.53      696.89     15.38 o 
   9   1  11     1722.48     1620.90     31.86 o 
  10   1  11     2581.33     2427.76     49.04 o 
  11   1  11      546.90      521.10     16.76 o 
  12   1  11      124.74      145.31      9.26 o 
  13   1  11      356.65      288.10     17.30 o 
  14   1  11      352.28      323.81     13.25 o 
  15   1  11      317.90      338.00     13.21 o 
   1   2  11       69.33       93.91      5.13 o 
   2   2  11     3084.09     3017.71     41.50 o 
   3   2  11     3238.66     3130.78     49.05 o 
   4   2  11      882.71      931.19     19.41 o 
   5   2  11     2128.93     1994.07     29.14 o 
   6   2  11     2043.53     1937.57     30.46 o 
   7   2  11       33.66       36.25      4.81 o 
   8   2  11      152.02      179.11      8.27 o 
   9   2  11      226.03      219.17      9.96 o 
  10   2  11      683.45      640.16     19.56 o 
  11   2  11     1294.40     1238.02     26.50 o 
  12   2  11      348.70      319.98     12.21 o 
  13   2  11      942.83      840.74     21.13 o 
  14   2  11     1388.54     1395.24     30.20 o 
  15   2  11      300.09      300.14     12.73 o 
   0   3  11     1181.22     1116.36     31.98 o 
   1   3  11     1915.34     1769.12     30.17 o 
   2   3  11      697.28      691.99     14.94 o 
   3   3  11      632.64      655.26     13.61 o 
   4   3  11      213.58      309.77      9.72 o 
   5   3  11      702.32      698.58     16.78 o 
   6   3  11      730.47      743.21     13.96 o 
   7   3  11     1316.11     1277.77     22.25 o 
   8   3  11      438.10      381.03      9.88 o 
   9   3  11      634.79      614.74     13.94 o 
  10   3  11     1142.94     1023.41     21.09 o 
  11   3  11      184.15      196.01      9.55 o 
  12   3  11       53.41       57.04      6.91 o 
  13   3  11      166.31      157.60     10.54 o 
  14   3  11      148.84      178.86     10.99 o 
   1   4  11       24.49       56.43      6.42 o 
   2   4  11      877.42      844.32     18.99 o 
   3   4  11      787.53      797.67     16.98 o 
   4   4  11      331.86      288.73      9.80 o 
   5   4  11      496.49      505.89     13.08 o 
   6   4  11      644.20      581.14     12.28 o 
   7   4  11        0.55       12.57      4.63 o 
   8   4  11       53.64       62.97      5.68 o 
   9   4  11       71.50       96.17      6.74 o 
  10   4  11      241.18      248.84      9.52 o 
  11   4  11      350.74      376.60     12.44 o 
  12   4  11      150.14      157.15      9.62 o 
  13   4  11      238.30      245.91     13.16 o 
   0   5  11      283.64      238.62     14.52 o 
   1   5  11      329.76      299.49     10.73 o 
   2   5  11       93.77      103.61      7.90 o 
   3   5  11      247.71      298.03     11.18 o 
   4   5  11       65.99      118.55      7.87 o 
   5   5  11      206.01      217.52      9.20 o 
   6   5  11      148.06      188.91      9.14 o 
   7   5  11      206.10      235.51     12.55 o 
   8   5  11      144.69      142.63      8.18 o 
   9   5  11       90.46      106.17      7.09 o 
  10   5  11      237.31      238.56      9.32 o 
  11   5  11       19.39       14.18      5.66 o 
   1   6  11        2.20       12.45      6.25 o 
   2   6  11      122.10      130.76      9.02 o 
   3   6  11       78.65       93.47      8.46 o 
   4   6  11       57.38       46.24      7.44 o 
   5   6  11       47.24       39.97      7.45 o 
   6   6  11       95.76       87.48      7.81 o 
   7   6  11        1.11        3.31      6.06 o 
   8   6  11       10.47        0.99      6.32 o 
   0   7  11       32.80        0.16     10.43 o 
   1   7  11       29.78       12.33     12.50 o 
   0   0  12      573.47      723.09     22.74 o 
   1   0  12     3372.02     3566.59     65.12 o 
   2   0  12      881.46      828.22     19.57 o 
   3   0  12      342.52      444.29     16.86 o 
   4   0  12       52.19      105.39     24.57 o 
   5   0  12     2453.09     2395.07     60.30 o 
   6   0  12      329.69      250.51     28.63 o 
   7   0  12     2975.17     2736.30     68.50 o 
   8   0  12      452.40      583.45     22.65 o 
   9   0  12     2941.97     2833.37     71.72 o 
  10   0  12      199.60      161.91     13.64 o 
  11   0  12      328.64      296.42     16.81 o 
  12   0  12      293.77      252.03     16.00 o 
  13   0  12     1022.59      966.62     33.33 o 
  14   0  12       77.86      105.68     13.07 o 
   1   1  12     1803.18     1765.33     23.55 o 
   2   1  12       80.72       89.42      5.27 o 
   3   1  12     5888.14     5800.92     80.83 o 
   4   1  12      690.99      819.93     18.48 o 
   5   1  12     4107.59     4028.78     59.37 o 
   6   1  12      322.88      280.19      9.41 o 
   7   1  12      793.25      758.50     19.48 o 
   8   1  12      407.73      374.94     12.61 o 
   9   1  12     1744.50     1651.74     32.72 o 
  10   1  12      179.21      174.21      9.82 o 
  11   1  12     1926.88     1865.03     36.77 o 
  12   1  12      131.96      195.19     11.18 o 
  13   1  12     1085.62      980.08     23.64 o 
  14   1  12      197.49      191.44     11.12 o 
   0   2  12      314.61      329.99     13.88 o 
   1   2  12     2116.64     2177.22     35.95 o 
   2   2  12      580.24      573.09     12.41 o 
   3   2  12      281.84      297.67      8.87 o 
   4   2  12       26.10       52.01      5.74 o 
   5   2  12     1716.86     1636.50     25.14 o 
   6   2  12      215.77      188.44      7.69 o 
   7   2  12     1899.15     1839.80     32.01 o 
   8   2  12      270.16      310.56     11.85 o 
   9   2  12     1822.93     1862.83     39.84 o 
  10   2  12      108.73      101.98      8.33 o 
  11   2  12      260.63      248.25     11.34 o 
  12   2  12      186.82      204.49     11.01 o 
  13   2  12      735.46      711.06     19.35 o 
  14   2  12       52.65       80.04      8.92 o 
   1   3  12     1070.07      953.86     20.50 o 
   2   3  12       15.14       45.91      5.83 o 
   3   3  12     2482.27     2404.67     39.65 o 
   4   3  12      236.63      235.38      9.22 o 
   5   3  12     1732.89     1734.91     29.13 o 
   6   3  12      121.86      150.39      8.08 o 
   7   3  12      444.02      435.75     11.40 o 
   8   3  12      177.84      172.18      8.24 o 
   9   3  12      869.13      860.62     18.79 o 
  10   3  12       79.07       97.31      7.89 o 
  11   3  12      882.78      860.80     26.52 o 
  12   3  12       47.26       65.51      8.20 o 
  13   3  12      430.71      435.47     15.51 o 
   0   4  12       43.48       24.32      8.44 o 
   1   4  12      525.46      542.38     14.77 o 
   2   4  12      181.22      214.82      9.92 o 
   3   4  12      135.45      146.30      8.75 o 
   4   4  12        2.02        8.86      5.41 o 
   5   4  12      606.32      552.16     16.03 o 
   6   4  12       63.68       79.15      7.08 o 
   7   4  12      512.18      498.39     14.52 o 
   8   4  12       58.68       61.92      6.02 o 
   9   4  12      442.44      486.59     12.78 o 
  10   4  12       15.29       24.26      8.27 o 
  11   4  12      120.71      142.06      9.09 o 
   1   5  12      362.38      299.00     11.27 o 
   2   5  12        0.16        5.03      6.26 o 
   3   5  12      489.19      472.66     17.51 o 
   4   5  12       25.36       17.79      6.35 o 
   5   5  12      327.30      352.96     12.40 o 
   6   5  12       19.18       30.91      6.40 o 
   7   5  12      138.23      153.83      9.03 o 
   8   5  12       36.13       27.89      6.79 o 
   9   5  12      222.87      243.03     10.80 o 
   0   6  12        0.12        4.06     16.16 o 
   1   6  12       51.67       62.01      7.94 o 
   2   6  12       34.85       59.47      7.79 o 
   3   6  12       31.37       28.08      7.02 o 
   4   6  12        0.31       -2.86      6.49 o 
   5   6  12      114.65      128.33      9.46 o 
   1   0  13     1250.11     1537.48     36.04 o 
   2   0  13     6381.57     6492.02    160.91 o 
   3   0  13      981.60      875.33     23.57 o 
   4   0  13      312.03      249.71     19.81 o 
   5   0  13       50.58       92.52     22.50 o 
   6   0  13     6160.60     5875.81    136.31 o 
   7   0  13      263.68      323.16     17.40 o 
   8   0  13        6.82       12.74      7.98 o 
   9   0  13      271.03      317.90     17.18 o 
  10   0  13      614.45      597.06     24.26 o 
  11   0  13      688.14      702.00     27.21 o 
  12   0  13       16.95       34.75     10.73 o 
  13   0  13       73.11       89.98     13.03 o 
   0   1  13      325.14      312.57     21.71 o 
   1   1  13       60.49       73.51      5.78 o 
   2   1  13     5492.67     5407.95     76.35 o 
   3   1  13     1066.09     1103.31     25.49 o 
   4   1  13       12.12       13.37      6.08 o 
   5   1  13      835.88      870.74     18.19 o 
   6   1  13     2398.74     2341.49     42.77 o 
   7   1  13      627.84      581.44     16.24 o 
   8   1  13        6.33       -5.93      5.93 o 
   9   1  13      110.79      139.62      9.23 o 
  10   1  13     3751.55     3530.94     62.34 o 
  11   1  13       44.74       60.18      8.10 o 
  12   1  13       11.36       11.66      6.40 o 
  13   1  13       91.05      127.83      9.85 o 
   1   2  13      859.27      941.32     19.04 o 
   2   2  13     4160.91     4066.31     63.04 o 
   3   2  13      703.23      650.45     15.26 o 
   4   2  13      306.33      246.74      8.49 o 
   5   2  13       37.93       37.67      5.39 o 
   6   2  13     4097.48     3843.15     60.26 o 
   7   2  13      186.39      204.28      9.12 o 
   8   2  13        4.24        4.29      5.79 o 
   9   2  13      197.39      217.03     10.88 o 
  10   2  13      411.45      395.76     13.89 o 
  11   2  13      471.68      460.04     15.31 o 
  12   2  13        5.86       12.58      6.78 o 
   0   3  13      226.20      192.97     13.02 o 
   1   3  13       26.39       41.94      6.49 o 
   2   3  13     2375.88     2280.71     41.30 o 
   3   3  13      513.97      491.91     13.06 o 
   4   3  13        1.21        6.23      8.57 o 
   5   3  13      429.00      397.23     13.18 o 
   6   3  13     1071.33     1076.70     21.81 o 
   7   3  13      294.55      272.50      9.72 o 
   8   3  13       26.66       13.83      6.35 o 
   9   3  13       50.44       66.71      7.79 o 
  10   3  13     1567.08     1485.81     28.40 o 
  11   3  13       25.33       30.54      7.45 o 
   1   4  13      286.64      257.98     10.65 o 
   2   4  13     1199.68     1214.85     25.53 o 
   3   4  13      264.03      230.41     10.34 o 
   4   4  13      213.77      199.50      9.89 o 
   5   4  13       15.98       17.82      5.97 o 
   6   4  13     1231.97     1178.49     23.62 o 
   7   4  13       66.25       65.56      7.14 o 
   8   4  13        1.32        1.26      6.52 o 
   9   4  13       75.64       73.63      8.94 o 
  10   4  13      124.80      157.97     13.04 o 
   0   5  13       86.15       89.73     12.13 o 
   1   5  13        5.53       18.44      7.12 o 
   2   5  13      468.62      478.09     14.60 o 
   3   5  13      126.77      101.06     10.81 o 
   4   5  13        0.24        7.72      6.42 o 
   5   5  13      114.60       96.16      8.48 o 
   6   5  13      226.31      245.98     11.36 o 
   7   5  13       66.59       59.73      7.57 o 
   0   0  14      208.80      256.91     21.36 o 
   1   0  14     1964.36     2086.74     58.28 o 
   2   0  14     2133.72     2285.07     86.58 o 
   3   0  14      457.95      446.73     19.27 o 
   4   0  14       10.43       -7.99     10.83 o 
   5   0  14     1210.45     1105.57     34.25 o 
   6   0  14     1118.87     1126.64     35.20 o 
   7   0  14     2196.99     2074.43     56.03 o 
   8   0  14       70.06       95.14     16.24 o 
   9   0  14      775.83      748.03     27.83 o 
  10   0  14      675.01      604.89     24.97 o 
  11   0  14        1.98        8.39      9.04 o 
  12   0  14        0.79       16.23     13.03 o 
   1   1  14      967.25      957.82     21.28 o 
   2   1  14     1646.83     1692.64     32.46 o 
   3   1  14     2723.54     2681.31     43.89 o 
   4   1  14      174.88      225.08     17.07 o 
   5   1  14      793.60      824.47     19.93 o 
   6   1  14     1750.67     1788.51     34.98 o 
   7   1  14       90.67       95.02      8.28 o 
   8   1  14        8.54       11.86      6.20 o 
   9   1  14      623.64      580.02     17.15 o 
  10   1  14      373.27      354.64     13.54 o 
  11   1  14      717.41      707.05     19.61 o 
   0   2  14      185.38      247.87     19.28 o 
   1   2  14     1275.17     1347.79     27.14 o 
   2   2  14     1413.11     1471.58     29.42 o 
   3   2  14      353.02      361.59     12.55 o 
   4   2  14        6.39       17.49      6.37 o 
   5   2  14      824.24      769.39     18.95 o 
   6   2  14      755.88      757.19     17.47 o 
   7   2  14     1432.90     1400.10     29.30 o 
   8   2  14       60.80       61.96      8.26 o 
   9   2  14      475.02      457.07     15.15 o 
  10   2  14      422.80      383.29     13.88 o 
  11   2  14        0.00        2.11      6.39 o 
   1   3  14      507.80      536.11     15.26 o 
   2   3  14      753.78      761.30     18.61 o 
   3   3  14     1127.34     1114.96     23.92 o 
   4   3  14      128.07      167.45      9.47 o 
   5   3  14      307.75      324.18     12.39 o 
   6   3  14      757.42      767.17     19.29 o 
   7   3  14       57.46       64.81      7.95 o 
   8   3  14        4.22        6.04      6.01 o 
   9   3  14      288.52      280.61     12.33 o 
   0   4  14      106.05       81.36     11.29 o 
   1   4  14      356.20      372.12     13.00 o 
   2   4  14      421.58      424.15     13.86 o 
   3   4  14      151.79      191.68     10.30 o 
   4   4  14        1.53        5.88      6.21 o 
   5   4  14      264.03      279.52     11.57 o 
   6   4  14      242.64      237.10     11.38 o 
   7   4  14      407.21      430.34     14.54 o 
   1   5  14      134.50      167.56     10.33 o 
   2   5  14      163.35      174.50     10.42 o 
   3   5  14      203.24      215.38     10.82 o 
   4   5  14       54.69       44.08     12.60 o 
   1   0  15      517.28      625.58     28.92 o 
   2   0  15      408.95      401.73     23.30 o 
   3   0  15     1461.56     1434.20     41.04 o 
   4   0  15       22.22       18.10     12.33 o 
   5   0  15     1456.88     1443.35     42.00 o 
   6   0  15      255.44      235.13     15.34 o 
   7   0  15      121.67      158.41     14.37 o 
   8   0  15        3.63       22.50     15.15 o 
   9   0  15      944.02      976.10     33.63 o 
  10   0  15       12.69       29.88     10.71 o 
   0   1  15        3.86       18.24     11.14 o 
   1   1  15     1353.56     1396.05     34.86 o 
   2   1  15      277.79      261.12     10.96 o 
   3   1  15      246.14      279.61     12.75 o 
   4   1  15       14.84       17.18      7.12 o 
   5   1  15      601.19      575.00     16.18 o 
   6   1  15      112.34      122.40      9.07 o 
   7   1  15      969.44     1046.69     24.39 o 
   8   1  15       40.85       31.54      7.59 o 
   9   1  15      701.87      706.82     19.58 o 
   1   2  15      383.82      409.46     15.04 o 
   2   2  15      265.63      252.25     12.13 o 
   3   2  15      957.24      984.04     22.47 o 
   4   2  15       19.45       19.84      7.01 o 
   5   2  15      912.85      889.82     23.38 o 
   6   2  15      171.03      196.18     14.19 o 
   7   2  15      105.39      120.06     10.47 o 
   8   2  15        4.40        7.32      6.94 o 
   9   2  15      688.76      711.04     28.31 o 
   0   3  15        2.30       15.79      9.20 o 
   1   3  15      531.64      551.43     15.67 o 
   2   3  15      115.05      137.30      9.15 o 
   3   3  15      141.57      149.45     10.78 o 
   4   3  15        3.59        9.52      7.15 o 
   5   3  15      331.55      300.11     12.26 o 
   6   3  15       49.76       66.07      8.84 o 
   7   3  15      414.69      448.28     16.48 o 
   1   4  15      156.66      176.25     10.45 o 
   2   4  15       76.31      100.67      8.60 o 
   3   4  15      277.09      280.39     11.80 o 
   4   4  15       10.54       22.77      6.94 o 
   1   0  16       74.46       82.24     20.90 o 
   2   0  16     2244.84     2260.52     73.45 o 
   3   0  16        9.41       35.76     24.54 o 
   4   0  16        0.44       -0.67     12.95 o 
   5   0  16       22.49       49.90     11.00 o 
   6   0  16      860.58      992.71     39.71 o 
   7   0  16      319.62      345.82     19.73 o 
   1   1  16       10.48       20.74      9.31 o 
   2   1  16     1250.83     1284.07     51.27 o 
   3   1  16      268.22      302.35     15.17 o 
   4   1  16       70.05       49.94      9.37 o 
   5   1  16        5.16       -1.36      7.14 o 
   6   1  16     2274.84     2317.97     48.65 o 
   7   1  16       21.69       29.70     10.93 o 
   0   2  16      156.80      130.45     16.45 o 
   1   2  16       44.22       50.86      8.45 o 
   2   2  16     1480.35     1443.99     32.76 o 
   3   2  16        6.86       15.33      8.42 o 
   4   2  16        0.65       -8.44      8.44 o 
   5   2  16       19.31       20.45      9.44 o 
   6   2  16      564.18      699.00     28.09 o 
   1   3  16        4.40        6.20      6.49 o 
   2   3  16      558.41      588.57     18.73 o 
   3   3  16      129.10      151.44     11.16 o 
   2   0  17      408.60      589.68     43.40 o 
   3   0  17      653.62      802.41     36.72 o 
   1   1  17      818.59      872.90     39.21 o 
   2   1  17      260.64      278.16     22.90 o 
                                                 
